# Supplementary material for: Candidemia in intensive care units over nine years at a large Italian university hospital: Comparison with other wards
Source: PLoS One. 2021 May 26;16(5):e0252165. doi: 10.1371/journal.pone.0252165 (PMC8153423; doi:10.1371/journal.pone.0252165)
Supplement: S3 File — (XLSX) [file pone.0252165.s003.xlsx]

## Sheet: Foglio1
n.	Age	Gender	Ward at the time of candidemia	Other chronic comorbidity	COPD	Diabetes	Haematological malignancies	Solid Tumors	Hepatic chronic diseases	Gastrointestinal diseases	Cardiovascular diseases	Neurological diseases	Chronic kidney failure	Solid organ transplantation	Surgery within 6 month before candidemia	Gastrointestinal surgery	Cardiovascular surgery	Neurosurgery	Other surgery	CVC	CVC removal (within 48h)	Other devices	Reanl Replacement Therapy	Any invasive procedures within 72 h from the onset of candidemia	Parenteral Nutrition	Corticosteroid	immunosoppressive therapies	Neutropenia	Acute diseases at the time of candidemia	Pneumonia	Intestinal perforation	Septic Shock	Deep Venous Thrombosis	Bleeding	Acute kidney failure	Trauma	Puolmonary embolism	Stroke	Acute Coronaric Syndrome	Decubitus ulcers	Use of betalactams at the time of candidemia	Other antibiotics	Use of Fluoroquinolones	total number of antibiotics before the onset of candidemia	Candida species	BSI CVC related	Duration of Candidemia	Main antifungal therapy	Appropiateness of main antifungal therapy
1	48	1	2	2	2	2	2	1	2	2	2	2	2	2	2	2	2	2	2	1	2	1	2	2	1	2	2	2	2	2	2	2	2	2	2	2	2	2	2	2	2	2	2	0	2	2	1	4	2
2	23	2	2	2	2	2	2	2	2	2	2	2	2	2	2	2	2	2	2	2	2	1	2	2	1	2	2	2	1	1	2	2	2	2	2	2	2	2	2	2	1	2	1	6	2	2	10	2	1
3	30	1	2	2	2	2	2	2	2	2	2	1	2	2	1	2	2	1	2	1	2	1	2	2	1	1	2	2	1	2	2	2	2	2	2	2	2	2	2	2	1	1	1	8	2	2	24	1	1
4	35	2	2	2	2	2	2	2	2	2	1	2	2	2	2	2	2	2	2	1	2	1	2	1	1	1	2	2	1	1	2	2	2	2	2	2	1	1	2	2	1	1	2	3	4	1	18	1	2
5	38	1	2	1	2	2	2	2	1	1	2	2	2	2	2	2	2	2	2	1	2	1	2	2	1	2	2	2	2	2	2	2	2	2	2	2	2	2	2	2	2	2	2	0	1	1	1	2	1
6	33	2	2	2	2	2	2	2	2	2	1	2	2	2	2	2	2	2	2	1	2	2	2	2	2	2	2	2	1	2	2	2	1	2	2	2	2	2	2	2	2	1	2	2	5	2	4	2	2
7	43	1	3	2	2	2	2	1	2	2	2	2	2	2	1	1	2	2	2	1	1	1	2	2	1	2	2	2	2	2	2	2	2	2	2	2	2	2	2	2	2	2	2	0	4	1	17	1	2
8	32	2	2	2	2	2	2	2	2	1	2	1	2	2	2	2	2	2	2	1	2	1	2	2	1	1	2	2	2	2	2	2	2	2	2	2	2	2	2	2	1	1	2	3	5	1	1	1	1
9	46	2	1	2	2	2	2	2	2	1	1	2	2	2	2	2	2	2	2	1	2	1	2	2	1	2	2	2	1	1	2	2	2	2	2	2	1	2	2	2	1	1	1	4	2	1	1	1	1
10	46	2	1	2	2	2	2	2	2	1	1	2	2	2	2	2	2	2	2	1	2	1	2	2	1	2	2	2	1	1	2	2	2	2	2	2	1	2	2	2	1	1	1	4	2	1	1	4	2
11	44	1	1	1	2	2	2	2	2	1	2	1	2	2	2	2	2	2	2	1	2	1	2	2	1	1	2	2	1	1	2	2	2	2	2	2	2	2	2	2	1	1	1	9	4	2	1	4	2
12	40	1	1	2	2	2	2	2	2	2	1	2	2	2	1	2	1	2	2	1	2	1	2	2	1	2	2	2	2	2	2	2	2	2	2	2	2	2	2	2	2	2	2	0	1	2	1	4	2
13	49	1	2	1	2	2	2	2	2	2	2	2	1	1	2	2	2	2	2	1	1	1	1	1	2	1	1	2	2	2	2	2	2	2	2	2	2	2	2	2	1	1	2	2	1	2	2	2	2
14	45	2	1	2	2	2	2	2	2	2	2	1	2	2	2	2	2	2	2	1	2	1	2	1	2	2	2	2	1	1	2	1	2	2	2	2	2	2	2	2	1	1	2	2	1	1	1	4	2
15	49	1	3	2	2	2	2	2	2	2	1	1	2	2	1	2	2	1	2	2	2	1	2	2	1	1	2	2	2	2	2	2	2	2	2	2	2	2	2	2	1	1	2	2	3	2	1	2	1
16	39	1	2	1	2	2	2	2	1	2	2	1	2	2	2	2	2	2	2	1	2	1	2	2	1	2	2	2	1	1	2	2	2	2	2	2	2	2	2	1	1	1	2	3	2	2	7	2	1
17	25	1	3	2	2	2	2	2	2	2	1	1	2	2	1	1	2	1	2	1	2	1	2	2	1	1	2	2	1	2	2	2	2	1	2	2	2	2	2	2	1	1	1	3	2	1	35	2	1
18	35	1	2	1	2	2	2	2	2	2	1	2	2	2	1	2	1	2	2	1	2	1	2	2	1	2	2	2	2	2	2	2	2	2	2	2	2	2	2	2	1	1	2	5	1	1	1	4	2
19	31	2	1	1	2	2	2	2	1	2	1	2	2	2	1	2	1	2	2	1	2	1	2	2	1	2	2	2	1	2	2	2	2	2	2	2	2	1	2	2	1	1	2	4	1	1	1	4	2
20	48	2	2	2	2	2	1	2	2	2	2	2	1	2	2	2	2	2	2	1	2	2	2	2	1	2	1	1	2	2	2	2	2	2	2	2	2	2	2	2	1	2	1	3	1	2	1	4	2
21	53	1	1	2	2	2	2	2	2	2	2	1	2	2	1	2	2	1	2	1	2	1	2	2	1	2	2	2	1	1	2	1	2	2	2	2	2	2	2	2	2	1	2	1	3	1	1	1	1
22	41	1	1	2	2	2	2	2	2	1	1	1	2	2	1	2	2	1	2	1	2	1	2	2	2	1	2	2	2	2	2	2	2	2	2	2	2	2	2	2	1	2	1	2	1	2	1	4	2
23	23	2	2	1	2	2	2	2	1	2	1	2	2	2	2	2	2	2	2	1	2	1	2	1	1	2	2	2	1	2	2	2	2	2	2	2	1	2	2	2	1	1	2	5	1	2	1	2	1
24	46	2	2	1	2	2	2	2	1	2	1	2	2	2	1	2	1	2	2	1	2	2	2	1	2	2	2	2	1	2	2	2	2	2	2	2	2	2	2	2	1	1	1	6	1	1	6	1	2
25	46	2	2	1	2	2	2	2	1	2	1	2	2	2	1	2	1	2	2	1	2	2	2	2	2	2	2	2	1	2	2	2	2	2	2	2	2	2	2	2	1	1	2	5	3	2	3	1	1
26	57	1	2	1	2	1	2	2	2	1	2	2	2	1	1	2	2	2	1	2	2	1	2	2	2	2	1	2	2	2	2	2	2	2	2	2	2	2	2	2	1	2	2	1	1	2	1	2	2
27	54	2	1	2	2	1	2	2	2	2	2	2	2	2	1	2	1	2	2	1	2	1	1	1	1	2	2	2	1	1	2	1	2	2	1	2	2	2	1	2	1	1	1	6	1	1	2	2	2
28	54	2	2	2	2	2	2	2	2	2	2	1	2	2	2	2	2	2	2	1	2	1	2	2	1	1	2	2	1	1	2	2	2	2	2	2	1	2	2	2	1	1	2	3	1	1	7	1	1
29	54	2	1	2	2	2	2	2	2	2	2	1	2	2	2	2	2	2	2	1	2	1	2	2	1	1	2	2	1	2	2	2	2	2	2	2	2	2	1	1	1	1	2	5	2	1	9	2	2
30	57	2	1	2	2	2	2	2	2	2	1	1	2	2	1	2	1	2	2	1	2	1	2	2	2	2	2	2	1	1	2	2	2	2	2	2	2	2	2	2	2	2	2	0	1	2	1	2	1
31	78	1	1	2	2	2	2	2	2	2	2	2	2	2	2	2	2	2	2	1	2	2	2	2	1	1	2	2	1	1	2	2	2	2	2	2	2	2	2	2	1	1	2	2	1	1	2	2	1
32	30	2	3	1	2	2	2	2	1	2	1	2	2	2	2	2	2	2	2	2	2	1	2	2	1	2	2	2	1	2	2	2	2	1	2	2	2	2	2	2	1	1	2	3	1	2	1	4	2
33	23	2	2	1	2	2	2	2	1	1	2	2	2	2	2	2	2	2	2	1	1	1	2	2	1	1	2	2	2	2	2	2	2	2	2	2	2	2	2	2	2	1	1	6	2	1	1	1	1
34	76	2	1	2	2	2	2	2	2	2	2	2	2	2	1	2	1	2	2	1	2	1	2	1	2	2	2	2	1	2	2	2	2	1	2	2	2	2	2	2	2	2	2	0	1	2	1	4	2
35	46	2	1	2	2	2	2	2	2	2	2	2	2	2	2	2	2	2	2	1	2	1	2	2	1	2	2	2	1	2	2	2	2	1	2	2	2	2	2	2	1	1	1	7	1	2	1	4	2
36	51	2	1	1	2	2	2	1	2	2	2	2	2	2	2	2	2	2	2	1	2	1	2	1	2	2	2	2	1	1	2	2	2	2	2	2	2	2	2	2	2	2	2	0	1	1	1	4	2
37	29	2	1	1	2	2	2	2	1	2	1	2	2	2	1	2	1	2	2	1	2	1	2	2	1	2	2	2	1	2	2	2	2	1	2	2	2	2	2	2	1	1	2	4	1	1	6	2	1
38	52	1	1	1	2	2	2	2	2	2	1	1	2	2	1	2	1	2	2	1	1	1	2	2	1	2	2	2	1	1	2	2	2	1	2	2	2	2	2	2	2	1	1	2	1	1	1	1	1
39	57	1	1	2	2	2	2	2	2	1	1	2	2	2	2	2	2	2	2	1	1	1	1	2	1	1	1	2	2	2	2	2	2	2	2	2	2	2	2	2	1	1	1	8	1	1	8	1	1
40	62	2	1	2	1	2	2	2	2	2	2	2	2	2	1	2	2	2	1	1	1	1	2	2	2	2	2	2	2	2	2	2	2	2	2	2	2	2	2	2	1	1	2	4	2	2	2	2	1
41	69	1	1	2	2	2	2	2	2	1	2	1	2	2	2	2	2	2	2	1	2	1	2	2	1	2	2	2	1	1	2	2	2	2	2	2	2	2	2	2	1	1	2	6	1	2	1	2	2
42	57	1	2	2	2	2	2	1	2	2	2	2	2	2	2	2	2	2	2	1	2	2	2	2	1	2	1	2	1	2	2	2	2	2	2	2	2	2	2	2	2	2	2	0	2	1	10	4	2
43	52	1	1	2	2	2	2	2	2	2	1	1	2	2	2	2	2	2	2	1	2	1	2	2	2	1	2	2	1	2	2	1	2	2	2	2	2	2	2	2	1	1	2	2	1	1	1	2	1
44	68	2	2	1	2	2	2	2	2	2	1	2	1	1	2	2	2	2	2	2	2	2	2	2	2	1	1	2	2	2	2	2	2	2	2	2	2	2	2	2	1	2	1	2	2	2	1	4	2
45	54	1	1	2	2	2	2	2	2	2	1	1	2	2	2	2	2	2	2	1	2	1	2	1	2	2	2	2	1	1	2	2	2	2	2	2	2	2	2	2	1	1	2	3	1	1	1	2	1
46	62	1	2	2	2	2	2	2	2	1	2	1	2	2	2	2	2	2	2	1	2	2	2	2	1	2	2	2	2	2	2	2	2	2	2	2	2	2	2	2	1	1	1	7	1	2	1	2	1
47	59	1	1	2	2	2	2	2	2	2	1	2	2	2	1	2	1	2	2	1	2	1	2	2	2	2	2	2	1	2	2	2	2	2	2	1	2	2	2	1	1	2	1	2	1	1	2	2	1
48	61	2	2	2	2	2	2	2	2	2	2	1	2	2	2	2	2	2	2	1	2	1	2	1	1	2	2	2	1	1	2	2	2	2	2	2	2	2	2	1	1	1	2	4	3	2	1	2	1
49	65	2	1	2	2	2	2	2	2	2	2	1	2	2	2	2	2	2	2	1	1	1	2	1	1	2	2	2	1	1	2	2	2	2	2	2	2	2	2	2	1	1	1	7	3	1	83	1	1
50	46	2	1	2	2	2	2	1	2	2	1	2	2	2	1	1	2	2	2	1	2	1	2	2	2	2	2	2	2	2	2	2	2	2	2	2	2	2	2	2	1	1	2	3	4	2	1	4	2
51	67	2	3	2	2	2	2	2	2	2	1	2	2	2	1	2	2	1	2	1	2	1	2	2	1	2	2	2	1	2	2	2	2	1	2	2	2	2	2	2	1	1	1	7	2	2	16	3	1
52	51	2	3	2	2	1	2	2	2	2	1	2	2	2	1	1	1	2	2	1	1	1	2	1	1	1	2	2	1	2	1	2	2	1	2	2	2	1	2	2	1	1	1	3	2	1	1	4	2
53	58	2	3	2	2	1	2	2	2	2	1	2	2	2	1	2	1	2	2	1	2	1	1	2	2	2	2	2	1	2	2	2	2	2	2	2	2	2	2	2	1	1	2	6	2	2	10	1	1
54	65	2	1	1	2	2	2	2	2	2	2	1	2	2	2	2	2	2	2	1	2	1	2	1	2	1	2	2	1	1	2	2	2	2	2	2	2	2	2	1	1	1	1	7	1	1	1	2	1
55	65	2	1	2	2	2	2	2	2	1	2	1	2	2	1	1	2	2	2	1	2	1	2	2	1	2	2	2	1	1	1	2	2	2	2	2	1	2	2	2	1	1	1	6	4	1	1	2	1
56	60	2	2	2	2	2	2	2	2	1	1	2	2	2	2	2	2	2	2	1	2	1	2	1	1	1	2	2	2	2	2	2	2	2	2	2	2	2	2	2	1	1	2	3	4	2	1	4	2
57	60	2	2	2	2	2	2	2	2	1	1	2	2	2	2	2	2	2	2	1	2	1	2	1	1	1	1	2	2	2	2	2	2	2	2	2	2	2	2	2	1	1	2	3	1	2	2	4	2
58	63	1	2	2	2	2	2	2	2	1	2	2	2	2	1	1	2	2	2	1	2	1	2	2	1	2	2	2	2	2	2	2	2	2	2	2	2	2	2	2	2	2	2	0	5	1	1	4	2
59	61	1	2	2	2	2	2	2	2	1	2	2	2	2	2	2	2	2	2	1	2	2	2	2	1	2	2	2	1	1	2	2	2	2	2	2	2	2	2	2	1	1	2	5	2	2	1	2	1
60	18	1	2	2	2	2	2	2	2	1	1	1	1	2	2	2	2	2	2	1	2	1	2	1	1	2	2	2	1	1	2	1	2	2	2	2	2	2	2	1	1	2	1	8	1	1	7	1	2
61	68	2	1	2	1	2	2	2	2	2	1	2	2	2	1	2	2	2	1	1	2	1	2	2	2	2	2	2	1	2	2	2	2	2	2	1	2	2	2	1	1	1	2	4	5	1	1	2	1
62	69	2	1	2	1	2	2	2	2	1	1	2	2	2	1	2	1	2	2	1	1	1	2	1	1	2	2	2	1	1	2	2	2	2	2	2	2	2	2	2	2	1	2	1	3	1	2	3	1
63	65	2	1	2	2	2	2	2	2	2	1	2	2	2	1	2	1	2	2	2	2	1	2	2	2	2	2	2	1	2	2	2	2	2	2	2	2	1	2	2	1	2	1	3	1	2	9	4	2
64	64	1	1	2	2	2	2	2	2	2	1	2	2	2	1	2	1	2	2	1	2	1	2	1	2	2	2	2	2	2	2	2	2	2	2	2	2	2	2	2	1	1	1	6	4	1	19	1	2
65	65	1	1	2	2	2	2	2	2	2	1	2	2	2	2	2	2	2	2	1	1	2	2	2	2	2	2	2	1	2	2	1	2	2	2	2	2	2	2	2	1	1	2	2	2	1	1	4	2
66	69	2	1	2	1	2	2	2	2	1	1	2	2	2	1	2	1	2	2	1	1	1	2	2	2	2	2	2	1	1	2	2	2	2	2	2	2	2	2	2	2	2	2	0	3	1	1	4	2
67	69	2	3	2	1	2	2	2	2	1	1	2	2	2	1	1	2	2	2	1	2	1	2	2	1	2	2	2	1	2	1	2	1	2	1	2	2	2	2	2	1	1	1	4	2	1	1	2	1
68	18	1	2	2	2	2	2	2	2	1	1	1	1	2	2	2	2	2	2	1	2	1	2	1	1	2	2	2	1	1	2	1	2	2	2	2	2	2	2	1	1	1	1	12	2	1	7	1	1
69	71	2	1	2	2	2	2	2	2	2	2	1	2	2	2	2	2	2	2	1	2	1	2	2	1	2	2	2	2	2	2	2	2	2	2	2	2	2	2	2	2	2	2	0	2	1	7	2	1
70	51	2	1	2	2	2	2	2	2	2	1	1	2	2	1	2	1	2	2	1	2	1	2	1	1	2	2	2	1	2	2	2	2	2	2	2	2	2	1	2	1	2	1	2	2	1	3	1	1
71	38	1	1	2	2	2	2	2	2	2	2	2	2	2	1	2	2	1	2	1	2	1	2	1	1	2	2	2	1	2	2	2	2	2	2	1	2	2	2	2	1	1	1	6	1	2	7	2	1
72	50	1	2	1	2	2	1	2	1	2	2	2	2	2	2	2	2	2	2	1	2	1	2	2	1	2	1	2	2	2	2	2	2	2	2	2	2	2	2	2	2	1	1	3	1	1	9	1	1
73	32	2	3	2	2	2	2	1	2	2	2	2	2	2	1	1	2	2	2	1	2	1	2	1	1	2	2	2	2	2	2	2	2	2	2	2	2	2	2	2	1	1	2	4	4	1	10	1	1
74	67	2	3	2	2	2	2	1	2	1	2	2	2	2	1	1	2	2	2	1	1	1	2	2	1	2	2	2	1	2	2	2	2	2	2	2	2	2	2	2	2	2	2	0	1	1	11	4	2
75	64	1	1	2	2	2	2	2	2	2	1	2	2	2	1	2	1	2	2	1	1	1	2	2	1	2	2	2	1	2	2	2	2	2	2	2	2	2	2	2	1	1	2	3	1	1	12	1	2
76	58	2	2	1	2	2	2	1	1	1	2	2	2	2	2	2	2	2	2	2	2	1	2	2	1	2	2	2	1	2	2	2	2	2	2	2	2	2	2	2	2	2	2	0	1	2	1	1	2
77	61	2	2	2	2	2	2	1	2	2	2	2	2	2	2	2	2	2	2	2	2	1	2	1	2	2	1	2	1	2	2	2	2	2	1	2	2	2	2	2	2	1	2	2	1	2	1	1	1
78	68	2	1	2	2	2	2	2	2	2	1	2	2	2	1	2	1	2	2	1	2	1	2	2	1	2	2	2	2	2	2	2	2	2	2	2	2	2	2	2	2	2	2	0	1	1	1	2	1
79	72	1	1	2	1	2	2	2	2	1	2	2	2	2	2	2	2	2	2	1	2	1	2	1	2	1	2	2	1	1	2	2	2	2	2	2	1	2	2	2	1	1	2	2	1	2	1	1	1
80	65	2	1	1	2	2	2	2	2	2	1	2	2	1	1	2	1	2	2	1	2	1	2	2	1	1	1	2	2	2	2	2	2	2	2	2	2	2	2	2	1	1	1	3	2	1	8	2	2
81	68	1	2	2	2	2	2	2	2	1	1	2	2	2	2	2	2	2	2	1	2	1	2	2	1	2	2	2	2	2	2	2	2	2	2	2	2	2	2	2	1	2	2	1	1	1	9	4	2
82	62	2	1	2	2	2	2	2	2	2	1	2	2	2	1	2	1	2	2	1	1	1	1	1	1	2	2	2	1	2	2	1	2	2	2	2	2	2	1	2	1	1	1	3	1	2	7	2	2
83	76	2	1	2	1	2	2	2	2	1	1	2	2	2	1	1	1	2	2	1	1	1	1	2	1	2	2	2	1	1	2	2	2	2	1	2	2	2	2	2	1	1	1	5	1	1	4	2	1
84	61	2	3	2	2	2	2	2	2	2	2	2	2	2	1	2	2	2	1	1	2	1	2	2	1	2	2	2	1	1	2	2	2	2	2	1	2	2	2	2	2	2	2	3	1	1	1	2	1
85	65	2	2	2	2	1	2	2	2	2	2	2	2	2	2	2	2	2	2	2	2	1	2	2	2	2	2	2	1	2	2	2	2	2	1	2	2	2	2	2	1	2	1	2	1	2	1	4	2
86	69	1	1	2	1	1	2	2	2	2	1	2	2	2	1	2	1	2	2	1	2	1	2	2	1	2	2	2	1	2	2	2	2	1	2	2	2	2	2	2	1	1	1	5	1	1	26	2	1
87	62	1	2	1	2	2	2	1	2	1	2	2	2	2	2	2	2	2	2	1	2	2	2	2	1	2	2	2	1	2	2	2	2	1	2	2	2	2	2	2	2	2	1	1	2	1	38	2	2
88	61	2	2	2	2	2	2	1	2	2	2	2	2	2	2	2	2	2	2	1	2	2	2	2	1	2	1	2	1	1	2	2	2	2	2	2	2	2	2	2	1	1	2	6	1	1	1	2	1
89	62	2	2	2	2	2	2	2	2	1	1	1	2	2	2	2	2	2	2	1	2	1	2	2	2	2	2	2	1	2	2	2	2	2	2	2	2	2	2	1	1	1	1	3	2	1	4	2	1
90	62	2	3	2	2	2	2	1	2	2	2	2	2	2	2	2	2	2	2	1	2	1	2	2	1	1	2	2	1	1	2	2	2	2	2	2	2	2	2	2	1	1	2	6	1	1	1	2	1
91	52	2	3	1	2	2	2	2	1	2	2	2	2	2	1	2	2	1	2	1	2	1	2	2	1	2	2	2	1	1	2	2	2	2	2	2	2	2	2	2	1	1	2	2	1	1	1	1	1
92	75	2	1	2	2	2	2	2	2	2	1	2	2	2	2	2	2	2	2	1	2	1	2	2	2	1	2	2	1	1	2	2	2	2	2	2	2	2	2	2	2	2	2	0	3	2	1	4	2
93	48	2	2	2	2	2	2	2	2	1	2	2	2	2	1	2	2	1	2	1	2	1	2	1	2	2	2	2	1	2	2	2	2	2	2	1	2	2	2	2	2	2	2	1	2	2	1	4	2
94	64	1	1	2	2	2	2	2	2	2	1	1	2	2	1	2	1	2	2	1	2	1	2	2	1	2	2	2	1	2	2	2	2	2	1	2	2	2	2	2	1	1	1	8	4	1	1	1	1
95	76	2	1	2	2	2	2	2	2	2	1	2	1	2	1	1	1	2	2	1	1	1	2	1	1	2	2	2	1	2	1	2	2	2	2	2	2	2	2	2	1	1	1	3	2	2	1	4	2
96	66	2	1	2	2	1	2	2	2	2	1	2	1	2	1	2	1	2	2	1	2	1	1	1	1	2	2	2	1	2	2	2	2	2	2	2	2	2	2	2	1	2	1	3	1	2	3	1	1
97	72	2	1	2	2	2	2	2	2	2	1	2	2	2	1	1	2	2	2	1	2	1	2	2	1	2	2	2	1	2	2	2	2	2	1	1	2	2	2	2	2	1	2	4	4	1	1	2	2
98	61	2	3	2	2	2	2	2	2	2	2	2	2	2	1	2	2	2	1	1	1	1	2	2	2	1	2	2	1	2	2	2	2	2	2	1	2	2	2	2	1	1	2	3	2	1	1	2	1
99	61	2	1	2	2	1	2	2	2	1	2	2	2	2	1	1	2	1	2	1	2	1	2	1	1	2	2	2	1	1	2	2	2	2	2	1	2	2	2	2	1	2	2	1	1	1	1	1	1
100	52	2	2	1	2	2	2	2	1	2	2	2	2	2	2	2	2	2	2	1	2	1	2	2	2	2	2	2	1	2	2	2	2	2	1	2	2	2	2	2	1	1	1	3	3	1	1	4	2
101	78	1	1	2	2	2	2	2	2	2	1	2	1	2	1	2	1	2	2	1	2	1	2	2	2	2	2	2	1	2	2	2	2	2	2	2	2	2	2	1	1	1	2	4	2	2	7	2	2
102	78	1	2	2	2	2	2	2	2	2	1	2	2	2	2	2	2	2	2	2	2	2	2	2	2	2	2	2	2	2	2	2	2	2	2	2	2	2	2	2	2	1	2	3	1	2	21	3	1
103	63	2	3	2	2	2	2	1	2	2	2	2	2	2	1	2	2	1	2	1	2	1	2	2	2	2	2	2	1	2	2	2	2	2	2	2	2	2	2	2	1	2	2	1	1	1	2	4	2
104	56	2	3	2	2	2	2	2	2	2	2	2	2	2	1	2	2	2	1	2	2	1	2	2	2	2	2	2	2	2	2	2	2	2	2	2	2	2	2	2	2	2	2	0	2	2	1	4	2
105	55	2	3	1	2	2	2	1	1	2	2	2	2	1	1	1	2	2	2	1	2	1	2	2	1	2	2	2	2	2	2	2	2	2	2	2	2	2	2	2	1	1	2	2	1	2	1	2	1
106	77	1	1	2	2	2	2	2	2	2	1	2	2	2	1	2	1	2	2	1	2	1	2	2	2	2	2	2	2	2	2	2	2	2	2	2	2	2	2	2	2	2	2	0	1	1	2	1	1
107	55	2	3	1	2	2	2	1	1	2	2	2	2	1	1	1	2	2	2	1	2	1	2	2	1	2	2	2	2	2	2	2	2	2	2	2	2	2	2	2	1	1	2	2	4	2	1	2	1
108	62	2	2	2	2	2	1	2	2	2	2	2	2	2	2	2	2	2	2	1	2	1	2	2	2	1	1	2	2	2	2	2	2	2	2	2	2	2	2	2	1	1	1	5	4	2	1	2	1
109	66	1	2	2	2	2	2	1	2	2	2	2	2	2	2	2	2	2	2	1	2	1	2	2	1	2	1	2	1	2	2	2	2	2	1	2	2	2	2	2	1	1	2	5	2	1	1	1	1
110	75	2	2	2	2	2	2	2	2	2	1	2	2	2	1	1	2	2	2	1	1	1	2	2	1	2	2	2	1	1	2	2	2	2	2	2	1	2	2	2	2	1	1	2	1	1	17	1	2
111	72	2	1	2	2	2	2	2	2	1	2	1	2	2	2	2	2	2	2	1	2	1	2	2	1	2	2	2	2	1	2	2	2	2	2	2	2	2	2	2	1	1	1	7	1	1	1	2	1
112	69	2	3	2	2	2	2	1	2	1	2	2	2	2	1	1	2	2	2	1	1	1	2	1	1	2	2	2	1	2	1	2	2	2	2	2	2	2	2	2	1	1	2	4	1	2	1	2	1
113	62	2	1	2	2	1	2	2	2	1	1	2	1	2	2	2	2	2	2	1	2	1	2	1	1	1	2	2	1	2	2	2	2	2	2	2	2	2	2	2	1	1	1	4	1	1	1	2	2
114	93	1	3	2	2	2	2	2	2	2	2	2	2	2	1	2	2	2	1	2	2	1	2	2	2	2	2	2	1	2	2	2	2	2	2	1	2	2	2	2	2	2	2	0	2	2	1	4	2
115	64	1	2	2	2	2	2	1	2	2	2	2	2	2	1	2	2	2	1	1	2	1	2	1	2	1	1	2	1	2	2	2	2	2	2	2	2	2	2	2	2	1	2	3	1	1	7	1	1
116	63	1	2	2	2	2	2	1	2	2	2	2	2	2	2	2	2	2	2	2	2	2	2	2	1	1	2	1	1	2	2	2	2	2	2	2	2	2	2	2	2	1	1	2	1	2	1	4	2
117	25	2	2	1	2	2	2	2	2	1	2	2	2	2	1	1	2	2	2	2	2	1	1	2	1	2	1	2	2	2	2	2	2	2	2	2	2	2	2	2	1	1	1	3	2	2	1	2	1
118	68	2	2	2	2	1	2	2	2	2	1	2	2	2	2	2	2	2	2	1	2	1	2	2	1	2	2	2	1	1	2	2	2	2	2	2	2	2	2	2	1	1	1	4	1	1	1	2	1
119	60	1	1	2	2	2	2	1	2	1	2	2	2	2	2	2	2	2	2	1	2	1	2	1	2	1	2	2	1	1	2	2	2	1	2	2	2	2	2	2	1	2	1	3	2	1	1	2	1
120	60	2	3	2	2	2	2	1	2	1	2	2	2	2	1	1	2	2	1	1	2	1	2	2	1	2	2	2	2	2	2	2	2	2	2	2	2	2	2	2	1	1	2	2	3	1	1	1	1
121	79	1	2	2	2	2	2	2	2	2	2	1	2	2	2	2	2	2	2	2	2	1	2	2	1	2	2	2	1	2	2	2	2	2	2	2	2	2	2	1	1	1	2	2	5	2	12	2	1
122	34	2	1	2	2	2	2	2	2	1	2	2	2	2	2	2	2	2	2	1	1	2	2	2	1	2	2	2	1	2	2	2	2	2	2	2	2	2	2	2	1	1	1	6	3	1	5	1	1
123	34	2	1	2	2	2	2	2	2	1	2	2	2	2	2	2	2	2	2	1	1	2	2	2	1	2	2	2	1	2	2	2	2	2	2	2	2	2	2	2	1	1	1	6	1	1	1	1	1
124	75	1	1	2	2	2	2	2	2	2	2	1	2	2	2	2	2	2	2	1	2	1	2	2	2	1	2	2	1	1	2	1	2	2	2	2	2	2	2	2	1	1	2	2	5	2	1	1	2
125	62	2	1	1	2	2	2	2	2	2	1	2	1	2	1	2	1	2	2	1	1	1	1	2	1	2	2	2	1	2	2	2	2	2	1	2	2	2	1	2	1	1	1	3	1	1	1	4	2
126	60	2	2	2	2	1	2	2	2	2	1	2	2	2	1	2	1	2	2	1	2	1	2	1	1	2	2	2	1	2	2	1	2	2	2	2	2	2	2	2	1	1	1	6	1	2	10	2	1
127	57	2	1	1	2	2	2	2	2	2	1	1	1	2	2	2	2	2	2	1	2	1	1	2	2	2	2	2	1	1	2	2	2	1	1	2	2	2	2	2	1	1	1	9	1	1	7	1	1
128	64	2	3	2	2	2	2	2	2	2	2	2	2	2	2	2	2	2	2	2	2	1	2	2	2	2	2	2	1	2	2	2	2	2	2	2	2	2	2	2	2	2	2	0	4	2	1	4	2
129	66	1	2	2	2	2	2	1	2	2	2	2	2	2	2	2	2	2	2	1	2	1	2	1	1	2	1	2	1	1	2	2	2	2	2	2	2	2	2	2	2	2	2	0	1	2	19	2	1
130	76	2	1	2	2	2	2	2	2	2	1	2	2	2	1	2	1	2	2	1	2	1	2	1	1	1	2	1	2	2	2	2	2	2	2	2	2	2	2	2	2	2	2	0	2	1	1	4	2
131	77	2	2	2	2	2	2	2	2	2	1	2	2	2	2	2	2	2	2	2	2	1	2	2	1	2	2	2	1	1	2	2	2	2	2	2	2	2	2	2	2	2	2	0	2	2	29	1	1
132	58	2	1	2	1	2	2	1	2	1	2	2	2	2	1	1	2	2	2	1	2	1	2	1	1	2	2	2	1	2	2	1	2	1	2	2	2	2	2	2	1	1	1	3	5	1	1	2	1
133	76	2	1	2	2	2	2	2	2	2	1	2	2	2	1	2	1	2	2	1	2	1	2	2	2	2	2	1	2	2	2	2	2	2	2	2	2	2	2	2	1	2	2	1	2	2	14	1	1
134	76	2	1	2	2	2	2	2	2	2	1	2	2	2	1	2	1	2	2	2	2	1	2	1	1	2	2	2	2	2	2	2	2	2	2	2	2	2	2	2	2	2	2	0	2	2	53	2	1
135	78	1	1	2	2	2	2	2	2	2	1	2	2	2	1	2	1	2	2	1	2	1	2	1	1	2	2	2	1	2	2	2	2	2	2	2	2	2	2	2	1	1	1	3	1	2	1	4	2
136	40	2	2	2	2	2	2	2	2	1	2	2	2	2	1	2	2	2	1	1	1	1	2	2	1	2	1	2	1	2	2	2	2	2	2	2	2	2	2	2	1	1	1	5	1	1	5	1	1
137	66	1	1	2	2	1	2	2	2	2	1	2	1	2	1	2	2	2	1	1	2	1	1	2	2	1	2	2	1	2	2	2	2	2	2	2	2	2	1	1	1	1	1	7	4	1	1	1	2
138	72	2	3	2	2	2	2	2	2	2	1	2	2	2	2	2	2	2	2	1	2	1	2	2	1	2	2	2	2	1	2	2	2	2	2	1	2	2	2	2	1	1	1	3	2	1	7	2	2
139	68	1	2	2	2	2	1	2	2	2	2	2	2	2	2	2	2	2	2	1	2	2	2	2	2	2	1	1	1	2	2	2	2	1	2	2	2	2	2	2	1	1	1	5	5	1	7	1	2
140	74	1	3	2	2	2	2	2	2	2	1	2	2	2	1	2	2	2	1	2	2	1	2	1	2	2	2	2	2	2	2	2	2	2	2	2	2	2	2	2	1	1	1	4	1	2	1	2	1
141	71	2	1	2	2	2	2	2	2	2	1	2	2	2	1	2	1	2	2	1	1	1	2	1	1	2	2	2	2	2	2	2	2	2	2	2	2	2	2	2	1	1	2	2	1	2	1	4	2
142	66	1	1	2	2	1	2	2	2	2	1	2	1	2	1	2	2	2	1	1	2	1	1	2	2	1	2	2	1	2	2	2	2	2	2	2	2	2	1	1	1	1	1	7	4	1	1	1	1
143	57	2	2	1	2	2	2	2	2	2	1	1	1	2	2	2	2	2	2	1	2	1	2	2	1	2	2	2	1	2	2	2	2	2	2	2	2	2	2	2	2	1	1	4	1	1	5	2	1
144	76	1	1	2	1	2	2	2	2	2	2	1	2	2	2	2	2	2	2	1	2	1	2	1	1	2	2	2	1	1	2	2	2	2	2	2	2	2	2	2	2	1	1	2	1	2	1	2	1
145	50	2	2	2	2	2	2	1	2	2	2	1	2	2	1	2	2	2	1	1	2	2	2	2	1	1	2	2	1	2	2	1	2	2	2	2	2	2	2	2	1	1	2	2	3	1	1	1	1
146	62	1	3	1	2	2	2	2	2	1	2	2	2	2	1	1	2	2	2	1	2	1	2	2	1	2	2	2	2	2	2	2	2	2	2	2	2	2	2	2	1	1	2	3	3	1	12	4	2
147	62	1	2	1	2	2	2	2	2	1	2	2	2	2	2	2	2	2	2	2	2	2	2	1	1	2	1	2	2	2	2	2	2	2	2	2	2	2	2	2	2	2	2	0	1	2	1	4	2
148	60	2	1	2	2	2	2	2	2	2	2	2	2	2	1	2	2	1	2	1	2	1	2	2	2	2	2	2	1	1	2	2	2	2	2	2	2	2	2	2	1	1	1	7	3	2	1	4	2
149	63	1	2	2	2	2	2	2	2	2	2	2	2	2	1	2	2	1	2	1	1	1	2	2	2	2	1	2	1	2	2	2	2	1	2	2	2	1	2	2	1	2	2	3	2	1	1	2	1
150	74	1	1	2	1	2	2	2	2	2	1	2	2	2	1	2	1	2	2	1	2	1	1	1	1	2	2	2	1	2	2	2	2	1	2	2	2	2	2	2	1	2	1	4	4	2	1	4	2
151	71	2	1	2	2	2	2	2	2	2	2	2	2	2	2	2	2	2	2	1	2	1	2	2	1	2	2	2	1	2	2	2	2	1	2	1	2	2	2	2	2	2	2	0	2	1	1	2	1
152	53	2	2	2	2	2	2	1	2	1	2	1	2	2	2	2	2	2	2	2	2	2	2	1	1	2	2	2	2	2	2	2	2	2	2	2	2	2	2	2	1	1	2	2	1	2	1	4	2
153	78	2	3	2	2	2	2	2	2	2	1	1	2	2	1	2	2	1	2	1	2	1	2	2	2	2	2	2	1	2	2	1	2	2	2	2	2	2	2	2	2	2	1	1	3	1	1	4	2
154	69	2	1	2	1	2	2	2	2	2	1	2	1	2	2	2	2	2	2	1	2	1	2	2	1	2	2	2	1	1	2	1	2	2	2	2	2	2	2	2	1	1	1	6	4	2	1	1	1
155	69	2	1	2	1	2	2	2	2	1	1	2	1	2	2	2	2	2	2	1	2	1	2	2	1	2	2	2	1	2	2	1	2	2	2	2	2	2	2	2	2	1	1	6	2	1	5	4	2
156	78	2	3	2	2	2	2	2	2	2	1	1	2	2	1	2	2	1	2	1	2	1	2	2	2	2	2	2	1	2	2	1	2	2	2	2	2	2	2	2	2	2	1	1	2	1	1	4	2
157	76	1	3	2	2	2	2	2	2	2	1	2	2	2	1	2	2	2	1	1	2	1	2	2	1	1	2	2	1	1	2	2	2	2	2	2	1	2	2	2	1	1	1	6	1	2	3	1	2
158	78	2	3	2	2	2	2	2	2	2	1	1	2	2	1	2	2	1	2	1	2	1	2	2	2	2	2	2	1	2	2	1	2	2	2	2	2	2	2	2	2	2	1	1	4	1	1	4	2
159	75	2	2	2	2	2	2	2	2	2	1	1	2	2	2	2	2	2	2	2	2	1	2	2	1	1	2	2	1	1	2	2	2	2	2	2	2	2	2	1	1	1	2	4	1	2	1	2	2
160	79	2	3	2	2	2	2	2	2	2	2	2	2	2	2	2	2	2	2	1	1	1	2	2	1	2	2	2	1	2	2	2	1	2	2	2	2	2	2	2	2	2	2	0	2	1	2	2	1
161	66	1	1	2	2	1	2	2	2	2	1	2	1	2	1	2	2	2	1	1	2	1	1	2	2	1	2	2	1	2	2	2	2	2	2	2	2	2	1	1	1	1	1	7	2	1	1	1	1
162	50	1	2	1	2	2	2	2	1	1	2	2	2	2	2	2	2	2	2	1	2	1	2	2	2	2	2	2	1	2	2	2	2	2	2	2	2	2	2	2	1	1	2	3	2	1	6	1	1
163	79	1	2	2	2	2	2	2	2	2	1	1	2	2	2	2	2	2	2	2	2	1	2	2	1	2	2	2	1	1	2	1	1	2	2	2	2	2	2	2	2	1	2	1	3	2	1	2	2
164	60	1	1	1	2	2	2	2	2	2	2	2	2	2	2	2	2	2	2	1	1	1	2	2	1	2	2	2	1	1	2	2	2	1	2	2	2	2	2	2	1	1	1	10	1	2	1	2	1
165	60	1	1	1	2	2	2	2	2	2	2	2	2	2	2	2	2	2	2	1	1	1	2	2	1	2	2	2	1	1	2	2	2	1	2	2	2	2	2	2	1	1	1	10	1	1	1	2	1
166	71	2	1	2	2	1	2	2	2	2	2	1	2	2	2	2	2	2	2	1	2	1	2	1	1	2	2	2	1	2	2	1	2	2	2	1	2	2	2	1	1	1	2	2	1	1	5	1	2
167	75	1	3	2	2	2	2	2	2	2	2	2	2	2	2	2	2	2	2	1	2	1	2	2	1	2	2	2	1	1	2	2	2	2	2	1	2	2	2	1	2	2	2	0	1	1	2	2	1
168	59	2	2	2	2	2	2	2	2	2	2	2	2	2	2	2	2	2	2	1	1	1	1	2	2	2	2	2	1	2	2	2	2	2	2	2	2	2	2	2	1	2	1	2	3	1	3	2	1
169	48	2	3	1	2	1	2	2	1	2	1	1	1	2	2	2	2	2	2	1	1	1	2	2	2	2	2	2	1	2	2	2	2	2	2	2	2	2	2	2	2	2	1	1	1	2	1	2	1
170	73	1	2	1	1	2	2	2	2	2	1	1	2	2	2	2	2	2	2	1	1	1	2	2	1	1	2	2	2	2	2	2	2	2	2	2	2	2	2	2	1	1	2	2	3	2	1	2	1
171	78	2	2	2	2	2	2	2	2	2	1	2	2	2	1	2	1	2	2	1	2	1	2	2	2	2	2	2	2	2	2	2	2	2	2	2	2	2	2	2	1	2	2	1	4	2	1	1	1
172	18	2	3	2	2	2	2	2	2	2	2	2	2	2	1	2	1	2	1	1	1	1	2	2	2	2	2	2	1	2	2	2	2	2	2	1	2	2	2	2	1	1	2	5	1	1	1	2	1
173	42	1	3	2	2	2	2	1	2	2	2	2	1	2	1	2	2	2	1	1	2	1	2	1	2	2	2	2	2	2	2	2	2	2	2	2	2	2	2	2	2	2	1	1	2	2	7	2	1
174	34	1	2	2	2	2	2	2	2	1	2	2	2	2	1	1	2	2	2	1	1	1	2	1	1	2	2	2	1	2	2	2	2	2	2	2	2	2	2	2	1	1	1	3	2	1	6	2	1
175	51	2	2	1	2	1	2	2	1	1	2	2	2	2	1	1	2	2	2	1	2	1	2	1	2	2	2	2	2	2	2	2	2	2	2	2	2	2	2	2	2	2	1	1	5	1	2	1	1
176	56	2	2	1	2	2	2	1	2	2	2	2	1	1	1	2	1	2	1	2	2	2	1	2	2	1	1	2	2	2	2	2	2	2	2	2	2	2	2	2	1	2	2	1	1	2	1	4	2
177	74	2	1	2	2	1	2	2	2	2	2	2	1	2	1	2	1	1	2	1	2	1	1	2	1	2	2	2	1	2	2	2	2	2	2	2	2	2	1	2	1	1	2	3	2	1	13	1	1
178	78	1	1	2	2	2	2	2	2	2	1	1	2	2	2	2	2	2	2	1	2	1	2	2	2	2	2	2	1	1	2	1	2	2	1	2	2	2	1	2	1	1	2	2	1	1	1	2	1
179	62	2	1	1	2	2	2	2	1	2	1	2	2	2	2	2	2	2	2	1	2	1	2	2	2	2	2	2	1	1	2	2	2	1	2	1	2	2	2	2	1	1	1	3	1	1	1	4	2
180	61	2	1	1	2	2	2	2	1	1	1	2	2	2	1	2	1	2	2	1	2	1	1	1	1	2	2	2	1	2	2	1	2	2	2	2	2	2	2	2	1	1	1	8	2	2	1	2	1
181	77	1	1	2	2	2	2	2	2	2	1	2	2	2	1	2	1	2	2	1	2	1	2	1	2	2	2	2	2	2	2	2	2	2	2	2	2	2	2	2	2	2	2	0	1	1	4	4	2
182	74	1	2	1	1	2	2	2	2	2	1	1	2	2	2	2	2	2	2	1	2	1	2	2	1	1	2	2	2	2	2	2	2	2	2	2	2	2	2	2	1	2	2	1	1	2	1	2	1
183	78	1	1	2	2	2	2	2	2	2	1	2	2	2	1	1	2	2	2	1	1	1	2	2	1	2	2	2	2	2	2	2	2	2	2	2	2	2	2	2	1	1	1	9	2	2	5	1	1
184	77	2	1	2	1	1	2	2	2	2	1	2	2	2	2	2	2	2	2	1	2	1	1	1	1	1	2	2	1	2	2	2	2	2	1	2	2	2	2	1	1	2	2	1	4	2	1	4	2
185	72	1	2	2	2	2	2	2	2	2	1	2	2	2	1	2	1	2	2	1	1	1	2	2	1	2	2	2	2	2	2	2	2	2	2	2	2	2	2	2	2	2	2	0	2	2	1	2	2
186	95	1	1	1	2	2	2	2	2	2	1	1	2	2	2	2	2	2	2	1	2	1	2	2	2	1	2	2	1	2	2	1	2	2	2	2	2	2	2	2	1	1	2	4	1	1	1	4	2
187	83	2	1	2	2	2	2	2	2	1	1	2	1	2	2	2	2	2	2	1	2	1	2	1	1	2	2	2	1	1	2	1	2	2	2	2	2	2	2	2	1	1	1	4	1	2	1	4	2
188	81	2	1	2	2	1	2	2	2	2	1	2	2	2	2	2	2	2	2	1	1	1	2	1	1	2	2	2	1	2	2	2	2	2	2	2	2	2	1	2	1	1	1	8	1	1	1	1	1
189	84	2	2	2	2	2	2	2	2	2	1	2	2	2	2	2	2	2	2	1	2	1	2	2	1	1	2	2	1	1	2	2	2	2	2	2	2	2	2	1	1	1	2	8	4	1	10	2	1
190	86	2	1	2	2	2	2	2	2	2	1	2	2	2	2	1	1	2	2	1	2	1	2	1	1	2	2	2	1	2	2	2	2	2	2	2	2	2	2	2	1	1	1	4	3	1	1	2	1
191	85	2	3	2	2	2	2	2	2	2	1	2	2	2	1	2	1	2	2	1	1	1	2	2	1	1	2	2	1	1	2	2	2	2	2	2	2	2	2	2	1	1	2	2	2	1	1	2	2
192	58	2	2	2	2	2	2	1	2	2	1	2	2	2	1	2	2	2	1	1	2	1	2	2	1	2	2	2	1	2	2	2	2	2	2	2	2	2	2	1	1	1	2	3	1	2	3	2	1
193	82	2	3	2	1	2	2	2	2	2	1	2	2	2	1	2	1	2	2	1	2	1	2	2	2	2	2	2	2	2	2	2	2	2	2	2	2	2	2	2	2	1	2	1	1	1	7	2	1
194	76	1	1	2	2	1	2	2	2	2	1	2	2	2	2	2	2	2	2	1	2	1	1	1	1	1	2	2	1	1	2	2	2	2	1	2	2	2	2	2	1	1	1	6	1	2	3	2	1
195	87	2	3	2	2	2	2	2	2	1	1	2	1	2	1	2	1	2	2	1	1	1	1	2	1	2	2	2	1	2	2	2	2	1	2	2	2	2	2	2	1	2	2	1	1	1	1	4	2
196	79	2	1	2	1	1	2	2	2	2	1	2	2	2	1	2	1	2	2	1	2	1	2	1	2	2	2	2	2	2	2	2	2	2	2	2	2	2	2	2	2	2	2	1	2	2	1	4	2
197	83	1	1	2	1	2	2	2	2	2	1	2	2	2	1	2	1	2	2	1	2	1	1	1	1	2	2	2	1	2	2	2	2	2	1	2	2	2	2	2	1	2	2	2	1	1	14	2	2
198	80	2	3	2	2	2	2	2	2	2	1	2	2	2	2	2	2	2	2	1	2	1	2	2	1	2	2	2	1	1	2	2	2	2	2	1	2	2	2	2	2	2	1	1	1	2	6	1	2
199	77	2	3	1	1	2	2	2	1	2	1	2	2	2	1	2	2	2	1	1	2	1	2	2	1	2	2	2	1	2	2	2	2	2	2	2	2	2	2	2	2	2	2	0	1	2	1	4	2
200	73	1	1	2	1	1	2	2	2	2	1	2	2	2	2	2	2	2	2	1	2	1	2	2	2	1	2	2	1	1	2	1	2	2	2	2	2	2	2	1	1	1	1	8	1	2	1	1	1
201	83	1	1	2	2	2	2	2	2	2	1	2	2	2	2	2	2	2	2	1	2	1	2	2	2	2	2	2	2	1	2	2	2	2	2	2	2	1	2	2	1	1	2	4	1	1	17	2	1
202	82	1	1	2	1	2	2	2	2	2	1	2	2	2	2	2	2	2	2	1	1	1	2	2	1	2	2	2	1	2	2	2	2	2	2	1	2	2	2	1	1	1	1	8	2	1	3	2	1
203	72	2	3	2	2	1	2	2	2	2	1	2	2	2	1	2	2	1	2	1	2	1	2	1	2	1	2	2	2	2	2	2	2	2	2	2	2	2	2	2	1	2	2	3	2	1	4	2	1
204	78	2	2	2	2	1	2	2	2	2	1	1	2	2	2	2	2	2	2	1	1	1	2	2	2	2	2	2	1	2	2	2	2	2	2	2	2	2	2	1	2	2	2	0	1	1	1	1	1
205	80	2	1	1	1	2	2	2	2	2	1	2	2	2	1	2	1	2	2	1	2	1	2	2	2	2	2	2	1	2	2	2	2	2	1	2	2	2	2	2	1	1	2	4	1	1	1	1	1
206	93	2	1	2	2	2	2	2	2	1	1	2	2	2	2	2	2	2	2	1	2	1	2	2	1	1	2	2	1	1	2	1	2	2	2	2	2	2	2	2	1	1	1	3	4	2	1	4	2
207	53	2	3	2	2	2	2	1	2	1	1	2	2	2	1	1	2	2	2	1	2	1	2	2	1	2	1	2	1	2	1	2	1	2	2	2	2	2	2	2	1	2	2	1	1	1	18	2	2
208	88	1	2	2	2	2	2	2	2	2	1	1	2	2	2	2	2	2	2	1	2	1	2	2	1	1	2	2	2	1	2	2	2	2	2	2	2	2	2	2	1	1	2	2	2	1	1	4	2
209	71	1	3	2	2	1	2	2	2	2	1	2	2	2	1	2	2	1	2	1	2	1	2	2	2	2	2	2	1	2	2	2	2	1	2	2	2	2	2	2	1	1	2	4	2	1	1	2	2
210	53	1	1	1	2	2	2	1	2	2	1	2	2	2	2	2	2	2	2	1	2	1	2	2	2	2	2	2	1	1	2	2	2	2	2	2	2	2	2	2	1	1	2	5	1	1	6	2	1
211	81	2	3	2	2	2	2	2	2	1	1	1	2	2	2	2	2	2	2	1	1	1	2	2	1	2	2	2	1	2	2	2	2	2	1	2	2	2	2	2	1	2	1	3	1	1	2	2	1
212	71	1	1	2	2	1	2	2	2	2	1	2	2	2	1	2	1	1	1	1	2	1	2	1	1	2	2	2	1	2	2	2	2	1	2	1	2	2	2	2	1	1	1	3	5	1	1	2	2
213	76	2	2	2	2	2	2	1	2	1	2	2	2	2	1	1	2	2	2	1	2	1	2	2	1	2	2	1	1	2	2	2	1	2	2	2	2	2	2	1	1	1	2	2	1	1	26	2	2
214	84	1	1	2	2	2	2	2	2	2	1	1	2	2	2	2	2	2	2	1	2	1	2	2	2	2	2	2	1	1	2	1	2	2	2	2	2	2	2	1	1	1	2	3	4	1	1	2	2
215	81	1	3	2	2	2	2	2	2	2	1	2	2	2	1	2	1	2	2	1	2	1	2	1	1	2	2	2	1	2	2	2	2	2	2	2	2	2	2	1	1	1	1	6	2	2	10	2	1
216	76	2	1	2	1	1	2	2	2	1	2	2	1	2	1	2	1	2	2	1	2	1	2	1	1	2	2	2	1	1	2	1	2	2	2	2	2	2	2	2	1	1	2	4	5	1	1	4	2
217	78	2	1	2	1	2	2	2	2	2	1	2	1	2	1	2	2	2	1	1	2	1	2	2	2	1	2	2	1	1	2	2	2	2	2	1	1	2	2	2	1	1	1	7	4	1	1	4	2
218	77	2	1	2	2	1	2	2	2	2	1	2	2	2	1	2	1	2	2	1	2	1	2	1	2	2	2	2	2	2	2	2	2	2	2	2	2	2	2	2	2	2	1	2	1	1	8	2	2
219	69	1	3	1	2	2	2	2	1	2	2	2	2	2	1	2	2	2	1	2	2	1	2	1	2	2	2	2	1	2	2	2	2	2	2	2	1	2	2	2	1	2	2	5	1	2	1	1	2
220	75	1	3	2	2	2	2	1	2	1	2	2	2	2	1	1	2	2	2	1	2	1	2	2	1	2	2	2	1	2	2	2	2	2	2	2	1	2	2	2	2	2	2	0	1	2	3	2	1
221	72	1	3	2	2	2	2	1	2	2	2	2	2	2	1	2	2	1	2	1	2	1	2	1	1	2	2	2	2	2	2	2	2	2	2	2	2	2	2	2	1	1	1	4	1	1	1	1	1
222	88	2	1	2	2	2	2	2	2	2	1	2	1	2	1	2	2	2	1	1	2	1	2	1	2	2	2	2	1	2	2	2	2	1	2	1	2	2	2	2	1	1	1	4	2	1	1	2	2
223	72	1	2	2	2	2	2	1	2	2	2	2	2	2	1	2	2	1	2	1	2	1	2	2	1	2	2	2	1	2	2	2	2	2	2	2	2	2	2	2	2	2	2	0	1	1	1	2	1
224	77	2	2	2	2	2	2	1	2	1	2	2	2	2	2	2	2	2	2	1	2	1	2	1	1	1	2	2	2	2	2	2	2	2	2	2	2	2	2	2	1	1	1	3	1	1	1	4	2
225	71	2	3	1	2	1	2	2	2	2	1	2	2	2	1	2	1	2	2	1	2	2	2	2	2	2	2	2	2	2	2	2	2	2	2	2	2	2	2	2	2	2	2	0	1	1	1	4	2
226	83	1	1	2	2	2	2	2	2	1	1	2	2	2	1	2	1	2	2	1	2	1	2	1	1	2	2	2	1	2	1	2	2	2	2	2	2	2	2	2	1	1	2	3	4	1	13	2	2
227	78	2	3	2	2	2	2	2	2	1	1	1	1	2	1	2	1	2	2	1	1	2	2	2	1	2	2	2	2	2	2	2	2	2	2	2	2	2	2	2	2	2	1	1	1	1	1	1	2
228	76	2	1	2	1	1	2	2	2	2	2	2	1	2	2	2	2	2	2	1	2	1	2	1	2	2	2	2	1	1	2	2	2	1	2	2	2	2	2	1	2	1	2	1	1	1	8	2	1
229	80	2	1	2	1	1	2	2	2	1	1	2	2	2	1	1	2	2	2	1	2	1	2	2	2	1	1	2	1	1	2	2	2	1	2	2	2	2	2	2	2	1	2	2	1	2	1	4	2
230	76	2	2	2	2	1	2	2	2	1	1	2	2	2	2	2	2	2	2	1	2	2	2	1	2	1	2	2	1	1	2	2	2	2	2	2	2	2	2	2	1	1	1	7	1	2	9	1	2
231	72	2	1	2	1	2	2	2	2	2	1	1	2	2	1	1	2	2	2	1	2	1	1	1	1	1	2	2	1	1	2	1	2	2	1	2	2	2	1	2	2	1	1	2	3	1	1	2	1
232	74	2	1	2	2	1	2	2	2	1	2	2	2	2	2	2	2	2	2	1	1	1	2	2	1	1	2	2	2	2	2	2	2	2	2	2	2	2	2	2	1	1	2	4	1	1	2	4	2
233	77	2	2	2	2	2	2	1	2	1	2	2	2	2	2	2	2	2	2	1	2	1	2	1	1	1	2	2	2	2	2	2	2	2	2	2	2	2	2	2	1	1	1	3	4	1	1	4	2
234	76	1	3	2	2	2	2	1	2	2	2	2	2	2	1	2	2	1	2	1	1	1	2	2	1	2	2	2	1	1	2	2	2	2	2	2	2	2	2	2	1	1	1	3	1	2	5	2	1
235	72	2	2	2	1	1	2	2	2	1	1	1	2	2	2	2	2	2	2	1	2	1	2	2	1	2	2	2	1	2	2	1	2	2	2	2	2	2	2	2	1	1	1	3	2	1	1	2	2
236	69	2	1	2	2	2	2	2	2	2	2	2	2	2	1	2	1	2	2	1	1	1	2	2	2	2	2	2	1	1	2	2	2	2	2	2	2	2	2	2	1	1	1	6	4	1	1	4	2
237	83	2	3	2	1	1	2	2	2	2	1	2	2	2	1	2	1	2	2	1	2	1	1	1	1	2	2	2	1	2	2	2	2	2	2	2	2	2	2	2	2	1	1	2	3	1	1	4	2
238	71	2	3	2	2	1	2	2	2	1	2	2	2	2	1	2	2	2	1	1	2	1	2	2	1	2	2	2	2	2	2	2	2	2	2	2	2	2	2	2	1	1	2	4	2	1	7	2	1
239	67	1	2	1	2	2	2	2	1	1	2	2	2	2	2	2	2	2	2	1	2	1	2	2	1	2	2	2	2	2	2	2	2	2	2	2	2	2	2	2	2	2	1	1	5	2	1	2	2
240	76	1	2	2	2	2	1	2	2	2	1	1	2	2	2	2	2	2	2	1	2	1	2	2	1	1	2	1	1	1	2	1	2	2	2	2	2	2	2	2	1	1	2	3	1	1	10	1	1
241	65	2	3	1	2	2	2	1	1	2	2	2	2	1	1	1	2	2	2	1	2	1	2	2	1	1	1	2	2	2	2	2	2	2	2	2	2	2	2	2	1	1	1	3	1	1	1	2	1
242	75	1	3	2	2	2	2	1	2	1	2	2	2	2	1	1	2	2	2	1	1	1	2	2	1	2	2	2	1	1	2	2	2	1	2	2	2	2	2	2	1	1	1	5	1	1	4	2	1
243	70	2	2	1	2	2	2	2	1	2	1	2	2	1	2	2	2	2	2	2	2	1	2	2	2	1	2	2	2	2	2	2	2	2	2	2	2	2	2	2	2	1	2	2	1	2	1	2	1
244	88	2	2	2	2	2	2	2	2	1	2	2	2	2	2	2	2	2	2	1	2	1	2	2	1	2	2	2	1	2	2	2	2	2	2	2	1	2	2	2	1	1	2	2	1	1	9	1	2
245	75	1	3	2	2	2	2	1	2	1	2	2	2	2	1	1	2	2	2	1	1	1	2	2	1	2	2	2	1	1	2	2	2	1	2	2	2	2	2	2	1	1	1	5	4	1	4	2	1
246	75	1	1	2	2	2	1	2	2	2	1	1	2	2	2	2	2	2	2	1	2	1	2	2	1	1	2	2	1	2	2	1	2	2	2	2	2	2	2	2	1	1	1	9	1	1	1	1	1
247	69	1	1	1	2	2	2	1	1	2	2	2	2	2	2	2	2	2	2	1	2	1	2	1	2	1	2	2	1	2	2	1	2	2	2	2	1	2	2	2	1	1	2	2	4	2	1	4	2
248	86	1	2	2	1	2	2	2	2	2	1	2	1	2	1	2	2	2	1	1	1	1	2	2	2	2	2	2	1	1	2	2	2	2	2	1	2	2	2	2	1	1	1	6	2	1	1	4	2
249	92	2	2	2	2	1	2	2	2	2	2	2	1	2	2	2	2	2	2	1	2	1	2	2	1	2	2	2	1	1	2	1	2	2	2	2	2	2	2	2	1	1	2	4	1	2	1	1	2
250	75	1	2	2	2	2	2	1	2	1	2	2	2	2	2	2	2	2	2	1	2	1	2	1	1	1	2	2	1	1	2	2	2	2	2	2	2	2	2	2	2	2	2	0	2	2	1	4	2
251	76	2	2	2	2	2	1	2	2	2	1	2	2	2	2	2	2	2	2	2	2	2	2	2	2	2	2	2	1	1	2	2	2	2	2	2	2	2	2	2	1	1	1	3	3	2	1	2	2
252	60	1	2	2	2	2	2	2	2	1	2	2	2	2	1	2	2	2	1	1	2	1	2	2	2	2	2	2	2	2	2	2	2	2	2	2	2	2	2	2	2	2	2	0	1	1	1	4	2
253	70	2	2	1	1	1	1	2	1	2	2	2	2	2	1	2	2	2	1	1	2	1	2	2	2	2	2	2	1	1	2	2	2	2	1	2	2	2	2	1	1	1	2	4	1	1	9	1	1
254	87	1	1	1	2	2	2	2	2	2	1	1	1	2	2	2	2	2	2	1	2	1	2	2	2	2	2	2	1	1	2	2	2	2	1	2	2	2	2	2	1	2	2	1	1	2	1	2	2
255	87	1	1	2	1	2	2	2	2	2	1	2	1	2	1	2	1	2	2	1	2	1	2	1	1	2	2	2	1	2	2	2	2	2	2	2	2	2	1	2	1	1	2	4	2	2	1	2	1
256	83	2	1	2	2	1	2	2	2	2	1	2	2	2	2	2	2	2	2	1	2	1	2	2	1	2	2	2	1	1	2	2	2	2	2	2	2	2	2	2	2	2	2	0	5	2	1	4	2
257	78	2	2	2	2	2	1	2	2	2	2	2	2	2	2	2	2	2	2	1	2	1	2	2	1	1	1	2	1	1	2	2	1	2	2	2	2	2	2	2	1	1	1	5	1	2	13	1	1
258	73	2	1	2	1	1	1	2	2	2	1	2	2	2	2	2	2	2	2	1	2	2	2	2	2	1	1	2	1	2	2	2	2	2	2	2	2	2	1	2	2	2	1	1	1	2	1	4	2
259	71	1	2	2	2	2	2	1	2	1	2	2	2	2	2	2	2	2	2	1	2	1	2	2	1	2	2	2	2	2	2	2	2	2	2	2	2	2	2	2	1	1	2	2	2	1	1	2	1
260	87	2	1	2	2	1	2	2	2	2	1	2	1	2	2	2	2	2	2	1	1	1	2	2	1	1	2	2	1	1	2	2	2	2	2	1	2	2	2	2	1	1	1	4	1	1	2	2	2
261	91	1	2	2	1	2	1	2	2	2	1	2	1	2	1	2	2	2	1	1	2	1	2	2	1	2	2	2	1	2	2	1	2	2	2	2	2	2	2	2	1	1	2	3	1	1	1	4	2
262	84	2	1	2	2	1	2	2	2	2	1	2	1	2	1	2	1	1	2	1	2	1	2	2	1	1	2	2	1	2	2	2	2	1	2	2	2	2	2	2	1	1	2	4	1	2	1	4	2
263	77	1	1	2	2	2	2	1	2	1	2	2	2	2	1	1	2	2	2	1	2	1	2	1	1	2	2	2	1	2	2	2	2	2	2	2	2	2	2	2	1	1	2	2	2	1	1	4	2
264	71	2	2	2	2	2	2	1	2	2	2	2	2	2	2	2	2	2	2	2	2	1	2	1	2	2	2	2	1	2	2	2	1	2	2	2	2	2	2	2	2	2	1	1	3	2	1	2	1
265	78	1	2	2	2	2	2	1	2	2	2	2	2	2	2	2	2	2	2	1	2	1	2	2	1	2	1	2	2	2	2	2	2	2	2	2	2	2	2	2	2	2	2	0	1	1	1	2	1
266	74	2	2	2	2	1	2	2	2	2	2	2	2	2	1	2	2	2	1	2	2	1	2	2	2	2	2	2	1	1	2	2	2	2	2	2	2	2	2	2	1	1	2	5	1	2	1	2	2
267	77	1	2	1	2	2	1	2	1	1	1	2	2	2	2	2	2	2	2	1	2	1	2	1	1	1	1	2	1	1	2	2	2	2	2	2	2	2	2	2	1	2	1	2	3	1	13	1	1
268	75	2	2	2	2	2	2	1	2	2	2	2	2	2	2	2	2	2	2	1	2	1	2	2	2	1	2	2	1	1	2	2	1	2	2	2	2	2	2	2	1	1	1	4	5	1	1	2	1
269	74	2	1	2	1	2	2	2	2	1	1	1	1	2	2	2	2	2	2	1	2	1	2	2	1	1	2	2	1	2	2	2	2	2	2	2	2	1	2	2	1	1	2	3	2	2	1	1	2
270	72	1	2	2	2	2	2	1	2	1	2	2	2	2	2	2	2	2	2	1	2	2	2	2	1	2	1	2	2	2	2	2	2	2	2	2	2	2	2	2	2	2	2	0	2	1	1	2	2
271	71	2	3	2	2	1	1	2	2	1	2	2	1	2	1	1	2	2	2	1	2	1	2	2	2	2	2	2	1	1	2	1	2	2	2	2	2	2	2	2	1	1	1	3	1	1	1	4	2
272	67	2	3	2	2	2	2	1	2	2	2	1	2	2	1	1	2	2	2	1	2	1	1	1	1	2	2	2	1	2	1	2	2	1	2	2	2	2	2	2	1	1	1	7	1	1	20	1	2
273	44	2	1	1	2	1	2	1	1	2	1	2	2	2	1	2	1	2	2	1	2	1	2	2	2	2	2	2	2	2	2	2	2	2	2	2	2	2	2	2	2	2	2	0	3	2	4	4	2
274	59	2	2	1	2	2	2	1	1	2	1	2	2	2	1	2	1	2	2	1	2	1	2	1	1	2	2	2	1	2	2	2	2	2	2	2	2	2	2	2	1	1	2	4	1	1	1	4	2
275	55	2	2	1	2	2	2	1	1	1	1	2	2	2	2	2	2	2	2	1	2	1	2	1	2	2	2	2	2	2	2	2	2	2	2	2	2	2	2	2	1	1	2	2	1	1	1	4	2
276	75	1	3	1	2	1	2	1	2	1	2	2	2	2	1	1	2	2	2	1	2	1	2	1	1	2	2	2	1	2	2	2	2	2	2	2	2	2	2	2	2	1	1	2	3	1	2	1	1
277	73	2	2	2	1	1	2	2	2	1	1	1	1	2	2	2	2	2	2	1	2	1	2	2	1	2	2	2	1	2	2	1	2	2	2	2	2	2	2	2	1	1	1	5	1	1	1	4	2
278	72	2	1	2	2	2	2	1	2	2	2	2	2	2	2	2	2	2	2	2	2	2	2	1	1	1	2	2	1	1	2	2	2	2	2	2	2	2	1	2	1	1	2	3	1	2	1	2	2
279	91	2	1	2	2	1	2	2	2	1	1	1	1	2	2	2	2	2	2	1	2	1	2	2	1	1	2	2	1	2	2	1	2	2	2	2	2	2	2	2	1	1	2	5	1	2	1	2	1
280	75	2	2	2	1	2	2	1	2	2	2	2	2	2	1	1	2	2	2	1	2	2	2	2	2	2	2	2	2	2	2	2	2	2	2	2	2	2	2	2	1	2	1	2	2	2	5	2	2
281	63	2	3	1	1	2	2	1	1	1	2	2	2	2	2	2	2	2	2	1	1	1	2	2	1	2	2	2	2	2	2	2	2	2	2	2	2	2	2	2	1	2	2	2	1	2	6	1	1
282	82	2	2	2	2	2	2	1	2	1	2	2	2	2	2	2	2	2	2	2	2	1	2	2	1	2	2	2	1	2	2	2	2	2	1	2	2	2	2	1	1	2	2	1	1	2	1	2	1
283	72	2	3	2	2	2	2	2	2	1	2	2	2	2	2	2	2	2	2	2	2	2	2	2	1	2	2	2	2	2	2	2	2	2	2	2	2	2	2	2	1	2	2	1	3	2	1	2	1
284	69	2	1	2	2	2	2	1	2	2	1	2	2	2	1	1	2	2	2	1	2	1	2	2	1	1	2	2	1	1	2	1	1	2	2	2	2	1	2	2	1	1	1	3	1	1	3	2	1
285	54	2	2	1	2	2	2	1	1	2	2	2	1	2	2	2	2	2	2	1	2	1	2	2	2	1	2	2	2	2	2	2	2	2	2	2	2	2	2	2	1	1	2	2	2	1	3	2	1
286	80	2	1	2	2	2	1	2	2	2	1	1	1	2	2	2	2	2	2	2	2	2	2	1	2	2	2	2	2	2	2	2	2	2	2	2	2	2	2	2	1	1	2	2	1	2	5	4	2
287	57	2	2	2	2	2	2	1	2	2	1	2	1	2	2	2	2	2	2	1	2	2	2	2	2	1	2	2	2	2	2	2	2	2	2	2	2	2	2	2	1	1	2	2	2	1	1	2	1
288	73	1	1	2	2	2	2	2	2	2	2	2	2	2	1	1	2	2	2	1	1	1	2	1	1	2	2	2	1	2	2	2	2	1	2	1	2	2	2	2	1	1	1	8	1	1	1	2	1
289	77	2	2	2	1	2	2	1	2	2	2	2	2	2	2	2	2	2	2	2	1	1	2	2	1	2	2	2	1	1	2	2	2	2	2	2	2	2	2	2	2	2	2	0	3	2	3	2	2
290	74	2	3	2	2	2	2	1	2	2	1	2	2	2	1	2	2	1	2	1	1	1	2	1	2	1	2	2	1	1	2	2	2	1	2	2	2	2	2	2	1	1	2	4	2	1	2	2	1
291	80	2	1	2	2	2	1	2	2	2	1	1	1	2	2	2	2	2	2	2	2	1	2	1	1	2	2	2	1	2	2	1	2	2	2	2	2	2	2	2	1	1	2	2	1	2	1	1	1
292	73	2	3	2	2	2	2	1	2	2	1	2	2	2	1	2	2	2	1	1	2	1	2	2	2	2	2	2	2	2	2	2	2	2	2	2	2	2	2	2	1	1	1	3	1	1	1	1	1
293	73	2	1	1	2	2	2	1	1	1	2	2	2	2	1	1	2	2	2	1	2	1	1	2	2	2	2	2	2	1	2	2	2	2	2	2	2	2	2	2	1	2	2	1	3	1	1	4	2
294	71	1	3	2	2	2	2	1	2	1	1	2	2	2	1	2	2	2	1	1	1	1	2	2	1	1	1	2	2	2	2	2	2	2	2	2	2	2	2	2	1	1	1	3	5	1	26	3	2
295	66	2	2	2	2	1	2	1	2	2	1	2	2	2	2	2	2	2	2	1	1	1	2	2	1	1	1	2	2	2	2	2	2	2	2	2	2	2	2	2	1	1	2	3	2	1	1	2	1
296	69	2	2	2	2	1	2	1	2	1	1	2	2	2	2	2	2	2	2	1	2	1	2	2	1	2	2	2	1	2	2	2	2	2	2	2	2	2	2	1	1	1	2	2	1	1	1	1	1
297	72	2	3	2	2	2	2	1	2	2	2	1	2	2	1	1	2	2	2	1	2	1	2	1	1	2	2	2	2	2	2	2	2	2	2	2	2	2	2	2	1	1	1	3	3	1	3	1	1
298	64	2	3	1	2	2	2	1	1	1	1	2	2	2	1	1	2	2	2	1	2	1	2	1	2	2	2	2	2	2	2	2	2	2	2	2	2	2	2	2	1	1	2	4	5	1	1	1	1
299	69	2	2	2	1	1	2	1	2	2	1	2	2	2	2	2	2	2	2	1	2	1	2	2	1	1	1	1	1	2	2	1	2	2	2	2	2	2	2	2	1	1	1	3	1	1	1	4	2
300	85	2	3	2	2	2	2	1	2	2	2	2	2	2	1	1	2	2	2	1	1	1	2	2	1	2	2	2	1	2	1	2	2	2	2	2	2	2	2	2	1	1	2	2	2	1	2	2	1
301	51	2	2	1	2	1	2	2	1	2	2	1	2	2	2	2	2	2	2	1	2	1	2	2	1	2	2	2	1	2	2	2	2	2	2	2	2	2	2	1	1	1	1	5	1	1	1	1	2
302	73	2	2	2	2	2	2	1	2	2	1	2	2	2	2	2	2	2	2	1	2	1	2	2	1	1	1	2	1	2	2	2	2	2	2	2	2	2	2	2	2	2	2	0	1	1	1	2	1
303	67	2	1	1	2	2	2	1	1	1	1	2	2	2	2	2	2	2	2	1	2	1	2	2	1	1	2	2	1	2	2	2	1	1	2	2	2	2	2	2	1	1	2	3	4	2	1	1	1
304	64	2	2	1	2	2	2	1	1	2	1	2	2	2	1	2	2	2	1	1	2	1	2	1	1	2	2	2	1	2	2	2	2	2	2	2	2	2	2	2	1	1	1	5	1	1	3	2	1
305	79	2	1	2	2	2	2	1	2	2	1	2	2	2	1	2	1	2	2	1	1	1	1	2	1	1	2	2	1	2	2	2	2	2	2	2	2	2	2	1	1	1	1	7	1	2	1	2	2
306	79	2	1	2	2	2	2	1	2	2	1	2	2	2	1	2	1	2	2	1	2	1	2	2	1	1	2	2	1	2	2	2	2	2	2	2	2	2	2	1	1	1	1	8	2	2	1	2	1
307	81	2	3	1	2	2	2	1	2	1	2	2	2	2	1	2	2	2	1	2	2	1	2	2	1	2	2	2	2	2	2	2	2	2	2	2	2	2	2	2	1	2	1	3	1	2	1	4	2
308	71	1	2	2	1	1	2	1	2	2	2	2	2	2	2	2	2	2	2	1	2	2	2	2	1	2	2	2	1	1	2	2	1	2	2	2	2	2	2	2	1	2	1	4	1	2	6	2	1
309	56	1	1	2	1	2	2	1	2	2	1	2	1	2	1	2	1	2	2	1	2	1	1	1	1	2	2	2	1	2	2	2	2	2	2	2	2	2	2	2	1	1	2	2	1	1	1	1	2
310	67	1	2	1	2	1	2	2	2	1	1	1	2	2	2	2	2	2	2	1	2	1	2	2	1	2	2	2	1	2	2	2	2	2	1	2	2	2	2	2	1	1	2	2	2	2	9	2	1
311	71	2	2	2	1	2	2	1	2	2	1	2	2	2	1	2	2	2	1	1	2	1	2	2	1	1	2	2	1	2	2	2	2	2	2	2	2	2	2	2	2	2	1	1	1	1	14	2	1
312	75	2	1	2	1	2	2	1	2	2	1	2	2	2	1	2	1	2	2	1	2	1	2	1	1	2	2	2	1	2	2	2	2	2	2	2	2	2	2	2	1	1	1	10	2	2	1	2	1
313	69	1	1	1	1	1	2	2	2	2	1	2	1	2	2	2	2	2	2	1	2	1	2	2	2	1	2	2	1	1	2	1	2	2	1	2	2	2	2	2	1	1	2	4	4	1	1	1	1
314	89	2	3	2	1	2	2	1	2	2	2	2	2	2	2	2	2	2	2	2	2	1	2	2	1	2	2	2	1	1	2	2	2	2	2	2	2	2	2	2	2	2	2	0	3	2	1	2	1
315	77	1	1	2	1	2	2	1	2	2	1	2	2	2	1	2	2	2	1	1	2	1	2	1	1	2	2	2	1	2	2	1	2	2	2	2	2	2	2	2	1	1	1	3	1	1	1	2	1
316	70	2	2	2	1	2	2	1	2	1	1	2	2	2	2	2	2	2	2	2	2	1	2	1	1	1	2	2	1	2	2	2	2	2	2	2	2	2	2	2	1	1	2	2	3	2	1	3	1
317	71	2	3	2	2	2	2	1	2	1	1	1	2	2	1	1	2	2	2	1	1	1	2	2	1	2	2	2	1	1	2	2	2	2	2	2	2	2	2	2	1	1	2	2	4	2	1	1	1
318	82	2	1	2	2	2	2	1	2	2	1	2	2	2	1	2	1	2	2	1	2	1	2	1	1	2	2	2	1	1	2	1	2	2	2	2	2	2	2	2	1	1	2	2	1	1	6	2	1
319	86	1	1	2	2	2	2	1	2	1	2	1	2	2	1	1	2	1	2	1	1	1	2	2	1	2	2	2	1	2	2	2	2	2	2	2	2	2	2	2	1	1	2	5	2	1	6	2	1
320	82	2	3	2	2	2	2	1	2	2	1	2	2	2	1	2	2	1	2	1	2	1	2	2	2	1	2	2	2	2	2	2	2	2	2	2	2	2	2	2	1	1	1	5	1	1	1	4	2
321	53	2	2	1	2	2	2	2	2	2	2	2	2	1	1	2	2	2	1	2	2	1	2	1	2	2	1	2	1	2	2	2	2	2	1	2	2	2	2	2	1	1	2	2	1	2	1	2	2
322	80	2	2	2	2	2	2	1	2	2	1	2	2	2	2	2	2	2	2	1	2	1	2	2	1	1	2	2	1	1	2	1	2	2	2	2	2	2	2	2	1	2	2	2	1	1	1	1	1
323	85	1	1	1	2	2	2	1	2	2	1	2	2	2	2	2	2	2	2	2	2	1	2	1	1	1	2	2	1	1	2	1	2	2	2	2	2	2	2	2	1	1	2	2	1	2	1	4	2
324	83	2	2	2	2	1	2	1	2	2	2	2	2	2	2	2	2	2	2	1	2	1	2	2	1	1	2	2	2	2	2	2	2	2	2	2	2	2	2	2	1	2	2	2	1	2	1	2	1
325	77	2	3	2	2	1	2	1	2	2	1	2	2	2	1	2	2	2	1	1	2	1	2	2	1	2	2	2	1	2	2	2	2	2	2	2	2	2	2	2	1	1	1	4	1	1	1	4	2
326	85	2	1	2	2	2	2	1	2	2	1	2	2	2	2	2	2	2	2	1	2	1	2	1	1	2	2	2	1	1	2	1	1	2	1	2	2	2	2	1	1	1	2	3	1	1	1	2	2
327	79	2	2	1	2	2	2	1	1	2	1	2	2	2	2	2	2	2	2	2	2	1	2	2	1	2	2	2	1	1	2	1	2	2	2	2	2	2	2	2	1	2	1	4	1	1	17	2	1
328	81	1	3	2	2	2	2	1	2	1	1	2	2	2	1	1	2	2	2	1	2	1	2	2	1	2	2	2	1	1	2	2	2	2	2	2	2	2	2	2	2	2	2	0	2	1	1	1	1
329	80	2	2	2	2	1	1	2	2	1	2	2	2	2	2	2	2	2	2	1	1	1	2	1	1	1	2	2	1	2	2	2	2	2	2	2	2	2	2	2	1	1	1	3	1	2	1	4	2
330	83	1	3	2	2	2	2	1	2	2	1	2	2	2	1	1	2	2	2	1	1	1	2	2	1	2	2	2	2	2	2	2	2	2	2	2	2	2	2	2	2	2	1	1	1	1	2	2	2
331	80	2	2	2	2	2	2	1	2	1	2	2	1	2	2	2	2	2	2	1	2	2	2	2	1	1	2	2	2	2	2	2	2	2	2	2	2	2	2	2	2	2	2	1	1	2	1	4	2
332	80	1	1	2	2	2	2	1	2	2	1	1	2	2	2	2	2	2	2	1	2	1	2	2	2	2	2	2	1	1	2	1	2	2	2	2	2	2	2	2	1	1	2	2	1	2	1	2	1
333	72	1	2	2	2	2	2	1	2	2	1	2	1	2	1	1	2	2	2	1	2	2	2	2	2	1	1	2	2	2	2	2	2	2	2	2	2	2	2	2	2	2	2	0	2	2	1	4	2
334	80	2	1	2	2	1	2	2	2	2	2	2	2	2	1	1	2	2	2	2	2	1	2	1	1	2	2	2	1	2	2	2	2	1	2	2	2	2	2	2	1	1	2	2	1	2	1	2	1
335	85	2	1	2	2	2	2	1	2	1	1	1	2	2	1	2	2	2	1	1	2	1	1	2	1	2	2	2	1	1	2	1	2	2	1	2	2	2	2	2	1	1	2	4	1	1	1	1	1
336	28	2	1	2	2	2	2	2	2	1	2	2	2	2	2	2	2	2	2	1	2	1	2	1	1	1	2	2	1	2	2	1	2	2	2	2	2	2	2	1	1	1	2	5	2	2	1	2	1
337	74	1	1	2	2	1	2	1	2	1	1	1	2	2	2	2	2	2	2	1	1	1	2	1	1	2	2	2	1	2	2	1	2	2	2	2	2	2	2	2	2	2	2	0	1	1	3	2	1
338	80	1	2	2	2	2	2	1	2	1	1	2	2	2	2	2	2	2	2	2	2	1	2	2	1	1	2	2	1	2	2	2	2	2	2	2	2	2	1	2	2	2	1	2	1	2	1	2	2
339	45	2	1	2	2	2	2	2	2	2	2	2	2	2	1	2	2	1	2	1	1	1	2	2	2	1	2	2	1	2	2	2	2	2	2	1	2	2	2	2	1	1	1	7	3	1	2	4	2
340	77	2	2	2	2	2	2	1	2	2	1	2	1	2	1	2	2	2	1	1	2	1	1	2	2	1	1	2	1	2	2	2	2	2	2	2	2	2	2	2	1	1	1	3	1	1	1	2	2
341	74	2	2	2	2	1	2	1	2	2	1	1	2	2	2	2	2	2	2	1	2	1	2	2	2	2	1	2	1	1	2	2	2	2	2	2	2	2	2	2	1	1	2	2	3	2	1	1	2
342	70	1	1	2	2	1	2	1	2	2	1	1	2	2	1	1	2	2	2	1	2	1	2	2	1	2	2	2	1	1	2	2	2	2	2	2	2	2	2	2	1	1	1	3	2	1	1	4	2
343	87	1	1	2	2	2	2	1	2	2	1	1	2	2	2	2	2	2	2	1	2	1	2	2	1	2	2	2	1	2	2	2	2	2	2	2	2	2	2	2	1	1	2	4	1	1	1	2	1
344	72	2	1	2	1	2	2	1	2	1	1	2	1	2	1	2	1	2	2	1	2	1	1	1	1	1	2	2	1	2	2	2	2	2	1	2	2	2	2	2	1	1	1	4	1	2	1	1	1
345	80	2	1	2	2	2	2	1	2	2	1	2	1	2	1	2	2	2	1	1	1	1	2	2	2	1	2	2	1	2	1	2	2	2	1	2	2	2	2	2	1	1	1	5	1	1	1	2	1
346	81	2	2	1	1	1	2	1	2	1	1	2	2	2	2	2	2	2	2	1	2	1	2	2	1	1	2	2	1	1	2	2	2	2	2	2	2	2	2	2	1	2	1	2	2	1	8	1	2
347	70	2	2	2	2	1	2	1	2	2	1	2	1	2	1	1	2	2	2	1	2	1	2	2	1	1	1	2	1	1	2	2	2	2	1	2	2	2	2	2	2	1	2	1	3	1	6	2	1
348	58	1	2	2	2	2	2	2	2	1	2	2	2	2	2	2	2	2	2	1	2	1	2	2	1	2	2	2	1	1	2	2	2	1	2	2	2	2	2	2	1	1	2	4	3	1	1	1	1
349	83	2	3	2	1	1	2	1	2	2	1	2	2	2	1	2	2	2	1	1	1	1	2	2	1	2	2	2	1	1	2	2	2	2	2	2	2	2	2	2	1	2	2	2	2	1	3	2	2
350	73	2	1	2	2	1	2	1	2	2	2	1	1	2	1	2	1	2	2	1	2	1	2	1	2	2	2	2	1	2	2	2	2	1	2	2	2	2	2	2	2	2	1	1	4	1	1	4	2
351	79	1	1	1	2	1	2	1	1	2	1	1	2	2	2	2	2	2	2	1	2	1	2	2	1	2	2	2	1	2	2	2	2	2	2	2	2	2	2	2	1	1	1	3	1	2	1	1	1
352	87	1	1	2	2	1	2	1	2	2	1	1	2	2	2	2	2	2	2	1	2	1	2	2	1	2	2	2	1	2	2	2	2	2	2	2	2	2	2	2	1	1	2	3	2	2	1	1	1
353	44	1	3	2	2	2	2	2	2	2	2	2	2	2	1	2	2	1	2	1	2	1	2	1	1	2	2	2	1	1	2	2	2	1	2	1	2	2	2	2	1	1	1	3	3	2	2	2	1
354	82	2	3	2	1	2	2	1	2	2	1	2	1	2	1	1	2	2	2	1	2	1	2	2	1	1	2	2	1	2	2	1	2	2	2	2	2	2	2	2	1	1	2	4	4	1	1	1	1
355	92	2	2	2	1	2	2	1	2	2	1	2	1	2	2	2	2	2	2	1	2	1	2	1	1	2	2	2	1	2	2	2	2	2	2	2	2	2	2	2	1	1	2	4	1	1	1	2	1
356	79	2	3	2	1	1	1	1	2	2	1	2	2	2	1	2	1	2	1	1	2	1	2	1	1	2	2	2	2	2	2	2	2	2	2	2	2	2	2	2	1	1	2	3	1	2	1	2	1
357	72	1	1	2	1	1	2	1	2	2	1	1	1	2	2	2	2	2	2	1	2	1	2	1	2	2	2	2	1	2	2	1	2	2	2	2	2	2	2	2	1	1	1	10	2	2	1	2	1
358	64	2	1	2	1	2	2	2	2	2	1	2	2	2	1	2	1	2	2	1	1	1	2	2	2	2	2	2	1	2	2	2	2	2	2	2	2	2	1	1	1	1	1	4	2	1		4	2
359	71	2	2	2	2	2	2	1	2	2	2	2	2	2	2	2	2	2	2	1	2	2	2	2	1	2	2	2	2	2	2	2	2	2	2	2	2	2	2	2	2	2	1	1	5	2	0	4	2
360	76	2	1	2	2	2	2	2	2	2	1	2	2	2	1	2	1	2	2	1	1	1	1	2	1	2	2	2	1	2	2	2	2	2	2	2	2	2	2	2	1	1	1	5	1	1		4	2
361	74	1	1	2	2	2	2	2	2	2	2	1	2	2	1	2	1	2	2	1	2	1	1	1	1	2	2	2	1	1	1	2	2	1	1	2	2	2	2	2	1	1	1	6	1	1	4	1	2
362	67	2	1	2	2	1	2	2	2	2	1	2	2	2	1	2	2	1	1	1	2	1	2	1	2	2	2	2	1	2	2	2	2	2	2	2	2	2	2	2	1	1	2	4	2	1	2	4	2
363	67	2	1	2	2	1	2	2	2	2	1	2	2	2	1	2	2	1	1	1	2	1	2	1	2	2	2	2	1	2	2	2	2	2	2	2	2	2	2	2	1	1	2	4	4	2	2	4	2
364	80	2	1	2	2	2	2	2	2	1	1	2	2	2	1	2	1	2	2	1	2	1	1	2	1	1	2	2	1	2	2	2	2	2	2	2	2	2	1	2	1	1	2	4	1	1		1	2
365	75	2	2	2	1	2	2	2	2	1	1	1	2	2	2	2	2	2	2	1	2	1	2	2	1	1	2	2	1	1	2	2	2	2	2	2	2	2	1	1	1	2	1	0	5	1		2	1
366	74	2	2	2	2	2	2	2	2	1	1	1	1	2	2	2	2	2	2	1	1	1	2	2	1	2	2	2	1	2	2	2	2	1	2	2	2	2	2	1	1	1	2	4	1	1	9	1	1
367	88	1	2	2	2	2	2	1	2	2	1	2	2	2	2	2	2	2	2	1	1	1	2	2	1	1	2	2	1	1	2	2	2	2	2	2	2	2	1	2	1	1	1	6	1	1	6	2	1
368	92	1	2	2	2	1	2	2	2	2	2	1	1	2	2	2	2	2	2	1	2	1	2	2	1	1	2	2	1	1	2	2	2	2	2	2	2	2	2	1	1	1	2	3	3	1		2	1
369	78	2	2	2	2	2	2	2	2	2	1	1	1	2	2	2	2	2	2	1	2	1	2	2	2	2	2	2	1	1	2	1	2	2	2	2	2	2	2	2	2	1	2	3	3	1		2	1
370	82	2	3	2	1	1	2	1	2	2	1	2	2	2	1	2	2	2	1	2	2	1	2	2	1	1	2	2	1	2	2	2	2	2	2	2	2	2	2	2	1	1	2	4	1	2		2	1
371	55	1	3	2	2	1	2	2	2	1	1	2	2	2	1	2	2	2	1	2	2	1	2	2	2	1	2	2	1	2	2	2	2	2	2	2	2	2	2	2	1	1	1	4	1	2	8	2	2
372	62	1	2	2	2	2	2	2	2	1	2	1	2	2	2	2	2	2	2	1	2	1	2	2	2	2	2	2	1	2	2	2	2	2	2	2	2	2	2	2	1	2	2	2	1	1		4	2
373	81	2	2	2	2	1	1	2	2	2	2	2	2	2	2	2	2	2	2	1	2	1	2	2	1	1	2	1	1	2	2	2	2	2	2	2	2	2	2	2	1	1	1	7	4	1	3	1	2
374	36	2	2	2	2	2	2	1	2	2	2	2	2	2	2	2	2	2	2	1	1	1	2	2	1	1	2	2	1	2	2	2	2	2	2	2	2	2	2	2	1	1	2	3	2	1	2	2	1
375	36	2	2	2	2	2	2	1	2	2	2	2	2	2	2	2	2	2	2	1	2	1	2	2	1	1	2	2	1	2	2	2	2	2	2	2	2	2	2	2	1	1	2	3	1	1	2	2	1
376	88	1	2	2	2	2	2	2	2	2	2	1	2	2	2	2	2	2	2	1	2	1	2	1	1	2	2	2	1	1	2	2	2	2	1	2	2	2	2	1	1	1	2	4	2	1	4	2	1
377	86	1	2	2	2	1	2	2	2	2	1	1	1	2	2	2	2	2	2	1	1	1	2	2	2	2	2	2	2	2	2	2	2	2	2	2	2	2	2	2	1	2	2	1	1	1		2	1
378	72	2	2	2	1	1	1	2	2	2	1	2	2	2	2	2	2	2	2	1	2	1	2	1	1	1	2	2	1	2	2	2	2	2	2	1	2	2	2	2	1	1	1	6	2	1	9	1	1
379	79	2	1	2	1	1	2	2	2	2	2	1	2	2	2	2	2	2	2	1	2	1	2	2	2	1	2	2	1	1	2	2	2	2	2	2	2	2	2	1	1	1	2	4	2	1	7	2	1
380	71	2	1	2	2	2	2	2	2	2	2	2	1	2	2	2	2	2	2	1	2	1	2	2	2	1	2	2	1	2	1	1	2	2	1	2	2	2	2	2	1	1	2	3	3	1	10	2	1
381	63	1	1	1	2	1	2	2	1	2	1	2	2	2	1	2	2	2	1	1	2	1	2	2	2	2	2	2	1	1	2	2	2	1	2	2	2	2	2	1	1	1	2	2	1	2		4	2
382	80	1	1	2	2	2	2	1	2	2	2	2	2	2	2	2	2	2	2	1	2	1	2	2	1	1	2	2	1	2	2	2	2	2	2	2	2	2	2	1	1	1	2	5	1	1	1	4	2
383	49	2	1	2	2	1	2	2	2	2	2	2	2	2	2	2	2	2	2	2	2	2	2	1	2	2	2	2	1	1	2	2	2	2	2	2	2	2	2	2	1	1	2	2	4	2		1	1
384	74	2	1	2	1	1	2	2	2	2	1	1	1	2	1	2	2	2	1	1	1	1	2	1	2	2	2	2	1	1	2	2	2	2	1	2	2	2	2	2	1	1	2	2	1	1		4	2
385	77	1	1	2	2	2	2	2	2	2	2	2	2	2	2	2	2	2	2	1	2	1	2	1	1	2	2	2	1	1	2	1	2	2	2	2	2	2	2	1	1	1	2	2	2	1	4	4	2
386	84	2	1	2	2	2	1	1	2	2	1	2	1	2	2	2	2	2	2	1	2	1	2	1	1	1	2	2	1	2	2	1	2	2	1	2	2	2	2	2	1	1	2	2	1	1		4	2
387	30	2	3	2	2	2	2	2	2	2	2	2	2	2	1	2	2	1	2	1	2	1	2	2	1	2	2	2	1	2	2	2	2	2	2	2	2	2	2	2	1	1	1	3	1	1	3	2	1
388	68	2	3	2	2	2	2	2	2	2	2	2	2	2	1	2	2	2	1	1	2	1	2	2	2	2	2	2	1	2	2	2	2	1	2	1	2	2	2	2	1	1	1	3	1	1	4	2	1
389	75	2	1	2	1	1	2	2	2	2	1	1	1	2	2	2	2	2	2	2	2	1	2	1	2	1	2	2	1	1	2	2	2	2	1	2	2	2	1	1	1	1	2	2	2	2		1	2
390	70	1	1	2	2	1	1	2	2	2	1	2	2	2	2	2	2	2	2	1	1	1	2	2	1	2	2	2	1	2	2	2	2	2	2	2	1	2	2	2	1	1	2	2	1	1	2	2	1
391	61	2	1	2	2	1	2	2	2	2	1	1	2	2	2	2	2	2	2	1	2	1	2	1	2	2	2	2	1	1	2	2	2	1	2	2	2	2	2	2	2	2	2	0	2	1		1	1
392	83	2	1	2	1	1	2	2	2	2	1	1	1	2	2	2	2	2	2	1	2	1	2	1	1	2	2	2	1	1	2	1	2	1	1	2	2	2	2	2	1	2	1	2	1	1		2	2
393	82	2	1	2	2	2	2	2	2	2	1	2	2	2	1	2	1	2	1	1	2	1	1	1	1	2	2	2	1	1	2	1	2	2	1	2	2	2	2	2	1	1	2	2	2	1	2	1	1
394	77	1	1	2	2	1	2	2	2	2	1	2	2	2	2	2	2	2	2	1	2	2	2	2	2	2	2	2	1	2	2	2	2	2	2	1	2	2	2	2	1	1	1	3	4	1		1	2
395	77	1	2	2	2	2	2	1	2	2	2	2	2	2	2	2	2	2	2	2	2	1	2	1	1	2	2	2	1	2	2	2	1	2	2	2	2	2	2	2	1	1	2	2	1	2		2	1
396	83	1	2	2	2	2	1	1	2	2	2	2	2	2	2	2	2	2	2	1	2	1	2	1	1	2	2	2	1	1	2	1	2	2	2	1	2	2	2	2	1	1	2	3	4	1	10	2	2
397	55	2	2	2	2	2	2	2	2	2	1	1	2	2	2	2	2	2	2	2	2	1	2	1	1	1	2	2	1	1	2	1	2	2	2	2	2	2	2	2	1	1	1	9	2	2		1	1
398	57	2	2	1	2	1	2	1	1	2	2	2	2	2	2	2	2	2	2	2	2	2	2	2	2	2	2	2	2	2	2	2	2	2	2	2	2	2	2	2	1	1	2	2	3	2		1	2
399	76	1	2	2	2	2	2	2	2	2	2	1	2	2	2	2	2	2	2	1	2	1	2	2	1	2	2	2	2	2	2	2	2	2	2	2	2	2	2	2	1	2	2	1	2	1		2	1
400	92	1	2	2	2	1	2	2	2	2	2	1	2	2	2	2	2	2	2	1	2	1	2	2	1	2	2	2	1	2	2	2	2	2	2	2	2	2	2	1	1	1	2	3	3	1	10	2	1
401	85	1	2	2	2	2	2	2	2	2	1	2	2	2	2	2	2	2	2	1	1	1	2	2	1	2	2	2	1	2	2	2	2	2	2	2	2	2	2	2	1	1	2	3	2	1	2	1	1
402	81	2	2	2	2	1	2	2	2	2	2	1	2	2	2	2	2	2	2	1	2	1	2	2	1	2	1	2	1	1	2	2	2	2	2	2	2	2	2	1	1	2	2	2	4	1	9	1	1
403	77	2	2	2	2	2	2	1	2	2	1	2	2	2	2	2	2	2	2	1	2	2	2	2	1	1	2	2	1	2	2	2	2	2	2	2	2	2	2	2	1	2	2	1	1	1		2	1
404	50	1	2	2	2	2	2	1	2	2	1	1	2	2	2	2	2	2	2	1	2	1	2	2	1	1	2	2	1	2	2	2	2	2	2	2	1	2	2	2	1	2	2	1	1	1		2	1
405	36	2	3	2	2	2	2	2	2	2	2	2	2	2	2	2	2	2	2	1	2	1	2	2	2	1	2	1	1	2	2	2	2	2	2	1	2	2	2	2	1	1	2	5	5	1		1	2
406	70	1	2	2	2	2	2	1	2	2	1	2	2	2	1	2	2	1	2	1	2	1	2	2	1	1	2	2	2	2	2	2	2	2	2	2	2	2	2	2	1	1	2	2	1	1	5	2	2
407	67	2	2	2	2	2	2	2	2	2	2	1	2	2	2	2	2	2	2	1	2	1	2	1	2	1	2	2	1	2	2	2	2	1	2	2	2	2	2	1	1	1	2	2	2	1	3	2	2
408	67	2	2	2	2	2	2	2	2	2	2	1	2	2	2	2	2	2	2	1	2	1	2	1	2	1	2	2	1	2	2	2	2	1	2	2	2	2	2	1	1	1	2	2	1	1	3	2	2
409	77	2	3	2	2	2	2	1	2	2	2	2	2	2	1	2	2	2	1	1	2	2	2	2	2	1	2	2	1	2	2	2	2	2	2	1	2	2	2	2	1	2	1	2	1	1		1	2
410	67	2	1	2	2	2	2	2	2	2	1	2	2	2	1	2	2	2	1	1	1	1	1	1	1	2	2	2	1	2	2	2	2	1	1	1	2	2	2	2	1	1	2	4	2	1		2	2
411	88	2	3	2	2	2	2	2	2	2	1	2	2	2	1	2	2	1	2	1	2	1	2	2	2	2	2	2	1	2	2	2	2	2	2	1	2	2	2	2	1	2	2	1	1	1		2	1
412	70	1	3	2	2	2	2	2	2	2	1	1	2	2	1	2	2	1	2	1	1	1	2	1	2	1	2	2	1	2	2	2	2	2	2	2	2	2	2	1	1	1	1	8	3	1		1	1
413	70	2	1	2	2	2	2	2	2	2	1	2	1	2	2	2	2	1	2	1	2	1	2	2	2	2	2	2	1	2	2	2	2	1	1	2	2	2	2	2	1	1	2	2	2	1		1	2
414	84	2	2	2	2	2	2	2	2	2	1	1	2	2	2	2	2	2	2	1	2	1	2	1	1	2	2	1	1	2	2	2	2	2	2	2	2	2	2	2	1	1	2	4	2	1	7	1	2
415	75	1	3	2	2	2	2	2	2	2	1	2	1	2	1	2	1	2	2	1	1	1	2	1	2	2	2	2	2	2	2	2	2	2	2	2	2	2	2	2	1	1	1	3	1	2		2	2
416	66	2	1	2	2	2	2	2	2	2	1	2	1	2	1	2	1	2	1	1	1	1	2	2	2	2	2	2	2	2	2	2	2	2	2	2	2	2	2	2	2	2	1	1	1	1		4	2
417	62	1	1	2	2	2	2	2	2	2	1	2	2	2	2	2	2	2	2	1	2	1	1	1	1	1	2	2	1	2	2	2	2	2	1	2	2	2	2	1	1	1	1	7	2	1		2	1
418	71	1	1	2	1	2	2	2	2	2	1	2	1	2	1	2	1	2	2	1	1	1	1	2	1	2	2	2	1	1	2	2	1	2	2	2	2	2	2	2	1	2	1	4	1	1	2	2	2
419	66	1	1	2	2	2	2	2	2	2	1	2	1	2	2	2	2	2	2	2	2	2	2	2	2	2	2	2	1	2	2	2	2	2	2	2	2	1	2	2	1	1	2	3	1	1		4	2
420	68	1	3	2	2	2	2	2	2	2	1	2	2	2	1	2	1	2	2	1	1	1	2	2	1	2	2	2	2	2	2	2	2	2	2	2	2	2	2	2	2	2	2	0	1	1		2	1
421	66	1	2	1	2	2	1	1	2	2	2	2	2	2	2	2	2	2	2	1	2	2	2	2	2	2	2	1	1	1	2	2	2	2	2	2	2	2	2	2	2	2	2	no	1	1	5	1	2
422	66	1	3	1	2	2	2	2	1	1	1	2	1	1	1	1	2	2	2	1	2	1	2	2	2	1	1	2	2	2	2	2	2	2	2	2	2	2	2	2	1	1	2	3	1	1		1	1
423	66	1	3	1	2	2	2	1	2	2	1	2	2	2	1	1	2	2	2	1	2	1	2	1	1	2	2	2	1	2	1	2	2	2	2	2	1	2	2	2	1	1	2	3	2	1		1	2
424	50	1	3	2	2	2	2	2	2	2	2	2	2	2	1	2	2	2	1	1	2	1	2	2	2	2	2	2	2	2	2	2	2	2	2	2	2	2	2	2	1	1	2	3	5	1	3	2	1
425	28	1	3	1	2	2	2	2	2	2	1	2	1	2	1	2	1	2	2	1	1	2	1	2	2	2	2	2	1	2	2	2	1	2	2	2	1	2	2	2	1	1	1	6	2	1	1	2	2
426	74	2	2	1	1	2	2	1	2	1	1	2	2	2	2	2	2	2	2	1	2	1	2	2	1	2	2	2	1	2	1	2	2	2	2	2	2	2	2	2	2	2	2	no	2	1	3	2	1
427	79	1	2	1	2	2	2	2	2	2	1	1	2	2	1	2	1	2	2	1	2	1	2	2	2	2	2	2	1	1	2	2	2	1	2	2	2	1	2	2	1	1	2	4	1	1	5	1	2
428	71	1	2	1	2	2	2	2	2	2	1	2	2	2	2	2	2	2	2	1	1	1	2	2	2	2	2	2	1	2	2	2	1	2	2	2	2	2	2	2	1	2	2	2	1	1	3	1	1
429	57	2	2	1	2	2	2	2	2	2	2	1	2	2	2	2	2	2	2	1	2	2	2	1	2	2	2	2	1	1	2	1	2	2	2	2	2	2	2	2	1	1	2	2	2	1		1	1
430	68	2	2	1	2	2	2	1	2	2	1	2	2	2	2	2	2	2	2	1	1	1	1	2	1	2	2	2	1	1	1	2	2	2	2	2	2	2	2	2	1	2	1	2	2	1	5	1	1
431	70	1	2	1	2	1	1	1	2	1	1	1	2	2	2	2	2	2	2	1	2	2	2	2	1	1	2	2	2	2	2	2	2	2	2	2	2	2	2	2	2	1	1	2	1	1		1	1
432	82	2	2	1	1	2	2	2	2	2	2	2	2	2	1	1	1	2	2	1	1	1	2	2	2	2	2	2	1	2	2	2	2	1	2	2	2	2	2	2	1	1	1	4	1	1	15	1	2
433	72	1	2	1	1	2	2	2	2	2	1	2	2	2	1	2	1	2	2	1	2	1	1	2	1	2	2	2	1	1	2	2	1	2	1	2	2	2	2	2	1	1	1	7	1	1	6	2	2
434	68	1	2	1	2	2	2	2	2	2	1	2	2	2	1	2	1	2	2	1	2	1	1	1	1	2	2	2	1	2	2	2	2	1	2	2	2	2	2	2	1	1	2	4	1	1		1	1
435	73	1	2	2	2	2	2	2	2	2	2	2	2	2	1	1	2	2	2	1	1	1	2	2	1	2	2	2	1	2	1	2	2	2	2	2	2	2	2	2	1	1	2	2	2	1	7	1	1
436	48	2	1	1	2	2	2	2	1	2	2	1	2	2	2	2	2	2	2	1	2	1	2	1	2	2	2	2	1	1	2	2	2	1	2	2	2	2	2	2	1	1	1	5	1	2		1	2
437	56	2	3	1	2	1	2	2	2	2	2	2	1	2	2	2	2	2	2	1	2	2	1	2	2	2	2	2	2	2	2	2	2	2	2	2	2	2	2	2	2	2	2	0	2	1		4	2
438	37	1	3	2	2	2	2	2	2	2	2	2	2	2	1	2	2	2	1	1	2	2	2	2	2	2	2	2	2	2	2	2	2	2	2	2	2	2	2	2	1	2	2	1	1	1		4	2
439	81	1	3	1	2	2	2	2	2	1	1	2	1	2	1	1	2	2	2	1	2	1	2	2	1	1	2	2	1	1	2	2	2	2	2	2	2	2	2	2	1	2	2	3	1	1		1	2
440	77	2	2	1	2	2	2	2	2	2	1	2	2	2	2	2	2	2	2	1	1	2	2	2	2	2	2	2	1	2	2	2	2	2	2	2	2	2	2	2	1	1	1	5	1	1	6	1	1
441	65	2	2	1	2	2	1	1	2	2	2	2	2	2	2	2	2	2	2	1	1	1	2	2	1	1	1	1	2	2	2	2	2	2	2	2	2	2	2	2	1	1	2	3	5	1		1	1
442	69	2	2	1	2	2	1	2	2	2	2	2	2	2	2	2	2	2	2	1	2	1	2	2	1	2	1	1	1	1	2	1	2	2	2	2	2	2	2	2	1	1	2	2	5	1	5	1	1
443	61	2	2	1	2	2	2	2	1	1	2	2	2	1	2	2	2	2	2	2	2	1	2	2	2	2	2	2	1	2	2	2	1	2	2	2	2	2	2	2	1	1	1	5	2	2		1	1
444	46	2	3	1	2	1	2	2	2	2	1	2	2	2	1	2	2	1	2	1	1	1	2	2	2	1	2	2	1	1	2	2	2	1	2	2	2	2	2	2	1	1	2	2	2			1	1
445	54	2	3	1	2	2	2	2	2	2	1	2	2	2	1	2	2	1	2	1	2	1	2	2	2	2	2	2	1	2	2	2	2	2	2	1	2	2	2	2	1	2	2	2	2	1	5	4	2
446	62	2	3	1	2	2	2	1	2	2	2	2	2	2	1	2	2	1	2	1	2	1	2	2	2	2	2	2	1	1	2	2	2	2	2	2	2	2	2	2	1	1	1	5	2	1		4	2
447	34	1	2	1	2	2	2	2	2	2	1	2	2	2	2	2	2	2	2	1	1	1	2	2	1	1	1	2	1	1	2	2	2	2	2	2	2	2	2	1	1	1	1	5	1	1		1	1
448	84	2	2	1	1	2	2	2	2	2	1	1	1	2	2	2	2	2	2	1	2	1	2	2	1	2	2	2	1	1	2	2	2	2	2	1	1	2	2	2	1	1	1	6	4	1		1	1
449	79	2	2	1	2	2	2	1	1	2	1	2	2	2	1	2	1	2	2	1	1	1	2	2	1	2	2	2	1	2	2	2	2	2	2	2	2	2	2	2	1	1	2	3	1	1	4	1	1
450	70	2	2	1	1	2	2	1	1	1	1	1	1	2	2	2	2	2	2	1	2	1	2	2	1	1	2	2	1	1	2	1	2	2	2	2	2	2	2	2	1	1	2	3	1	1		2	1
451	61	1	2	1	2	2	2	1	2	1	2	2	2	2	2	2	2	2	2	1	1	1	2	2	1	2	2	2	1	2	2	2	2	2	2	2	2	2	2	2	1	1	2	3	1	1	6	1	1
452	77	1	2	1	2	2	1	2	2	1	1	2	2	2	2	2	2	2	2	1	2	1	2	2	1	2	2	2	1	1	2	2	2	2	2	2	2	2	2	2	1	2	2	2	1	1	8	1	2
453	63	2	2	1	2	2	2	2	2	1	1	2	2	2	2	2	2	2	2	1	2	1	2	2	1	2	2	2	1	2	1	2	2	1	2	2	2	2	2	2	1	1	1	4	1	1	6	1	1
454	49	1	2	1	2	2	2	2	2	2	2	2	2	2	2	2	2	2	2	1	1	1	2	2	2	2	2	2	1	1	2	2	2	2	2	2	2	2	2	2	1	1	2	7	2	1	7	1	1
455	28	2	2	1	2	2	2	2	2	2	2	1	2	2	2	2	2	2	2	1	2	1	1	2	2	1	2	2	1	1	2	1	2	2	2	2	2	2	2	2	1	1	1	6	5	2	6	1	1
456	47	1	2	1	2	2	2	2	2	1	2	1	2	2	2	2	2	2	2	1	2	1	2	2	1	2	2	2	1	2	2	2	2	2	2	2	2	2	2	2	1	1	2	2	4	1	9	3	1
457	47	1	2	1	2	2	2	2	2	1	2	1	2	2	2	2	2	2	2	1	1	1	2	2	1	2	2	2	1	2	2	2	2	2	2	2	2	2	2	2	1	1	2	2	1	1	2	1	2
458	77	1	2	1	2	2	2	2	2	1	1	2	2	2	1	2	2	2	1	1	2	2	2	2	1	2	2	2	1	2	2	2	1	2	2	2	2	2	2	1	1	1	2	4	5	1	15	2	2
459	77	1	2	1	2	2	2	2	2	1	1	2	2	2	1	2	2	2	1	1	2	2	2	2	1	2	2	2	1	2	2	2	1	2	2	2	2	2	2	1	1	1	2	4	5	1	6	1	1
460	41	2	2	1	2	2	2	2	1	2	1	2	2	2	2	2	2	2	2	1	1	1	2	1	1	1	2	2	1	2	2	2	2	2	2	2	2	1	2	2	1	1	2	4	1	1	6	1	1
461	77	1	2	1	2	2	2	2	2	2	1	1	1	2	2	2	2	2	2	1	2	1	2	2	2	1	2	2	1	1	2	2	1	2	2	2	2	1	2	2	1	1	2	4	1	1		1	2
462	78	2	2	2	2	2	2	2	2	2	2	2	2	2	2	2	2	2	2	1	1	1	2	2	1	2	2	2	1	1	2	2	2	2	2	2	2	1	2	2	1	1	2	6	1	1	1	1	2
463	58	2	2	1	2	2	2	1	2	2	2	1	2	2	1	2	2	1	2	1	2	1	2	2	2	2	2	2	1	2	2	1	2	2	2	2	1	2	2	2	1	1	2	4	1	1	4	1	1
464	45	2	2	1	2	2	2	2	2	2	2	1	2	2	2	2	2	2	2	1	2	1	2	2	2	1	2	2	1	2	2	1	2	2	2	2	2	2	2	2	1	1	2	3	2	1		1	2
465	70	2	2	1	2	2	2	2	2	2	1	2	2	2	2	2	2	2	2	1	2	2	2	2	1	2	2	2	1	1	2	2	2	2	2	2	2	1	2	2	2	2	2	0	1	1		4	2
466	74	1	3	1	2	2	2	1	2	2	1	1	2	2	2	2	2	2	2	1	2	1	2	2	1	2	2	2	1	2	2	2	2	1	2	2	2	2	2	2	1	1	1	3	1	1		2	1
467	52	1	2	1	2	2	2	2	2	1	2	2	2	2	2	2	2	2	2	1	2	1	2	2	1	2	2	2	2	2	2	2	2	2	2	2	2	2	2	2	2	2	2	0	4	1	10	1	1
468	61	2	2	1	2	2	2	2	1	1	2	2	2	1	2	2	2	2	2	1	1	1	2	2	2	2	2	2	1	2	2	2	1	2	2	2	2	2	2	2	1	1	2	4	2	1	10	1	1
469	61	2	2	1	2	2	2	2	1	1	2	2	2	1	2	2	2	2	2	1	1	1	2	2	2	2	2	2	1	2	2	2	1	2	2	2	2	2	2	2	1	1	2	4	4	1	9	1	2
470	61	2	2	1	2	2	2	2	1	1	2	2	2	1	2	2	2	2	2	1	1	1	2	2	2	2	2	2	1	2	2	2	1	2	2	2	2	2	2	2	1	1	2		2			1	1
471	42	2	2	1	2	2	2	2	2	2	1	2	2	2	1	2	1	2	2	1	1	1	2	2	2	2	2	2	1	2	2	2	2	2	2	2	2	2	2	2	1	1	1	5	1	1	7	2	2
472	89	2	2	1	2	1	2	2	2	2	2	1	2	2	2	2	2	2	2	1	1	1	2	2	1	2	2	2	1	2	2	2	2	2	2	2	2	2	2	1	1	1	2	5	2	1	19	2	1
473	46	1	2	1	2	2	2	2	2	2	2	2	2	2	2	2	2	2	2	1	2	1	2	2	2	1	2	2	1	1	2	2	2	2	2	2	2	2	2	2	1	2	1	2	1	1		4	2
474	80	1	2	1	2	2	2	1	2	2	1	2	1	2	2	2	2	2	2	1	2	1	2	2	2	2	2	2	1	1	2	2	2	2	2	2	2	2	2	2	1	1	2	2	1	1	10	2	1
475	47	1	2	1	2	2	2	2	2	1	2	1	2	2	2	2	2	2	2	1	1	1	2	2	1	2	2	2	1	2	2	2	2	2	2	2	2	2	2	2	1	1	2	3	4	1	7	3	1
476	64	2	2	1	1	2	2	2	2	2	2	1	2	2	2	2	2	2	2	2	2	2	2	2	1	1	2	2	1	1	2	2	2	2	2	2	2	2	2	2	1	1	2	3	2	2		2	1
477	61	2	2	1	2	2	1	1	2	2	2	1	2	2	2	2	2	2	2	1	2	1	2	1	2	2	2	2	1	1	2	1	2	2	2	2	2	2	2	2	1	1	2	5	1	1		4	2
478	84	2	2	1	2	2	2	1	2	2	1	2	2	2	2	2	2	2	2	2	2	2	2	2	2	2	2	2	1	2	2	2	2	2	2	2	2	2	2	2	1	2	2	3	1	2		2	1
479	86	1	2	1	2	2	2	2	2	2	2	1	2	2	2	2	2	2	2	1	2	1	2	1	2	2	2	2	1	1	2	2	2	1	2	2	2	2	2	1	1	1	2	2	2	1	13	2	2
480	84	2	2	1	2	2	2	1	2	2	2	2	1	1	2	2	2	2	2	2	2	2	2	2	2	2	2	2	1	2	2	2	2	2	2	2	2	1	2	2	1	1	2	2	4			4	2
481	88	1	2	1	2	2	2	1	2	2	2	2	2	2	1	1	2	2	2	1	2	2	2	2	1	2	2	2	1	1	1	2	2	2	2	2	1	2	2	2	1	1	2	3	4	1		4	2
482	79	2	2	1	2	1	2	1	2	2	2	2	2	2	2	2	2	2	2	1	2	1	2	1	2	2	2	2	1	2	2	2	2	2	2	2	2	2	2	2	1	2	2	1	1	2		4	2
483	81	2	2	1	2	2	2	1	2	1	1	2	2	2	2	2	2	2	2	1	2	2	2	1	1	1	1	2	1	2	2	2	2	1	2	2	2	2	2	2	1	1	2	3	1	1	4	2	1
484	81	2	2	1	2	2	2	1	2	1	1	2	2	2	2	2	2	2	2	1	2	2	2	1	1	1	1	2	1	2	2	2	2	1	2	2	2	2	2	2	1	1	2	4	5	1	8	2	2
485	84	2	2	1	2	2	2	2	2	1	1	2	2	2	2	2	2	2	2	1	1	1	2	2	2	2	2	2	1	1	2	2	2	2	1	2	2	2	1	2	2	2	2	0	1	1		4	2
486	57	2	2	1	2	2	2	2	2	2	2	1	2	2	1	2	2	1	2	1	2	1	2	2	1	1	2	2	1	1	2	1	2	2	2	2	2	2	2	2	1	1	2	4	3	1		4	2
487	62	1	2	1	2	1	2	1	2	2	2	2	2	2	2	2	2	2	2	1	2	2	2	2	1	2	2	2	1	1	2	2	2	2	1	2	2	2	2	2	1	1	2	3	1	1		2	1
488	40	2	2	1	2	2	2	1	2	2	2	2	2	2	2	2	2	2	2	1	1	2	2	2	2	2	2	2	1	2	2	2	2	2	2	2	2	2	2	2	2	2	1	1	1	1	10	1	1
489	40	2	2	1	2	2	2	1	2	2	2	2	2	2	2	2	2	2	2	1	2	2	2	2	2	2	2	2	1	2	2	2	2	2	2	2	2	2	2	2	2	2	1	1	1	1		1	1
490	61	2	1	1	2	2	2	2	2	2	2	1	2	2	2	2	2	2	2	1	2	1	2	1	1	2	2	2	1	2	2	1	2	2	2	2	1	2	2	2	1	1	2	3	2	1		4	2
491	75	1	1	1	1	1	2	2	2	2	1	2	2	2	2	2	2	2	2	1	2	1	2	2	1	2	2	2	1	1	2	2	2	2	2	2	2	2	2	2	1	2	2	1	1	1		2	1
492	72	2	1	1	2	2	2	1	2	2	2	2	2	2	2	2	2	2	2	1	2	2	2	2	2	2	2	2	1	2	2	1	2	1	1	2	2	2	2	2	1	1	1	3	4	2		4	2
493	88	2	1	1	2	2	2	2	2	2	1	2	1	2	2	2	2	2	2	2	2	1	2	1	1	1	2	2	1	2	2	1	2	2	2	2	2	2	2	2	1	1	2	4	1	2		2	1
494	75	2	1	1	2	2	2	2	2	1	1	2	1	2	1	1	2	2	2	1	2	2	2	1	1	2	2	2	1	2	2	2	2	2	2	2	2	2	2	2	1	1	2	3	1	1	13	1	1
495	60	2	1	1	2	2	2	2	1	1	1	2	2	2	2	2	2	2	2	1	2	2	2	2	1	2	2	2	1	2	2	1	2	2	2	2	2	2	2	1	1	1	2	4	1	1	14	2	1
496	69	2	1	1	2	2	2	1	2	2	1	1	2	2	2	2	2	2	2	1	2	1																							4
497	77	2	1	1	2	1	2	1	2	2	1	1	2	2	2	2	2	2	2	1	2	1	2	1	1	2	2	2	1	2	2	1	2	2	1	2	2	2	2	2	2	1	2	3	4	2		2	2
498	58	1	2	1	2	2	2	1	2	2	1	2	1	2	1	2	2	2	1	1	2	1	2	2	2	2	1	2	1	1	2	2	2	2	2	2	2	2	2	2	1	1	2	4	2	2		2	1
499	72	2	2	1	2	2	2	1	2	2	2	2	2	2	2	2	2	2	2	1	2	1	2	2	2	2	1	2	1	1	2	2	2	2	2	2	2	2	2	2	1	1	1	4	1	1		2	1
500	62	2	2	1	2	2	2	1	2	2	2	2	2	2	2	2	2	2	2	1	2	1	2	2	1	2	2	2	1	1	2	1	2	2	1	2	2	2	2	2	1	1	2	3	2	1	8	2	2
501	46	2	2	1	2	2	2	1	2	2	2	2	2	2	2	2	2	2	2	1	2	2	2	2	1	1	1	2	1	2	2	2	1	2	2	2	2	2	2	2	1	2	2	2	1	1	7	2	2
502	72	1	2	1	2	2	2	1	2	2	2	2	2	2	2	2	2	2	2	1	2	1	2	2	2	2	1	2	1	2	2	2	2	1	2	2	2	2	2	2	1	1	2	2	2	1		4	2
503	79	1	3	1	2	1	2	1	2	2	1	1	2	2	1	2	2	2	1	2	2	1	2	2	2	2	2	2	1	2	1	2	2	2	2	2	2	2	2	2	2	1	2	4	2	2		1	1
504	79	1	2	1	1	1	2	2	2	2	1	2	2	2	2	2	2	2	2	1	2	1	2	2	1	1	2	2	2	2	2	2	2	2	2	2	2	2	2	2	2	2	2	0	2	1	15	2	1
505	81	1	1	1	1	2	2	2	2	2	1	2	2	2	1	2	1	2	2	1	2	1	2	2	2	2	2	2	1	1	2	2	2	2	2	2	2	2	2	2	1	1	2	3	2	1	50	2	2
	Legend:	1 Famle	1 ICU		1 yes
		2 Male	2 internal medicine ward		2 no
			3 surgical ward
[truncated: 14 more columns]
